# Supplementary material for: Transcriptome and Gene Regulatory Network Analyses Reveal New Transcription Factors in Mature Fruit Associated with Harvest Date in Prunus persica
Source: Plants (Basel). 2022 Dec 12;11(24):3473. doi: 10.3390/plants11243473 (PMC9783919; doi:10.3390/plants11243473)
Supplement: Supplementary file 1 [file plants-11-03473-s001.zip › Table S1.xlsx]

## Sheet: Table S1
	Table S1. Sequencing summary metrics of Prunus persica RNA libraries.
	Sample	Individual	Condition	Replicate		Raw Data		Filtered Data			Aligned Data
						Total reads		Filtered reads	(%)		Aligned reads	(%)
	E60	OxN-60	Early harvest	1		43,845,116		41,239,566	94.1		39,981,759	91.2
				2		45,953,650		43,910,264	95.6		42,351,450	92.2
				3		43,749,824		40,637,628	92.9		39,483,519	90.2
	E161	OxN-161	Early harvest	1		52,806,074		52,027,876	98.5		50,909,277	96.4
				2		44,692,382		43,764,336	97.9		43,099,118	96.4
				3		45,932,034		45,240,960	98.5		44,580,442	97.1
	E197	OxN-197	Early harvest	1		43,045,190		42,352,188	98.4		41,827,021	97.2
				2		41,425,854		40,672,752	98.2		40,278,226	97.2
				3		45,312,716		42,116,250	92.9		41,732,992	92.1
	M126	OxN-126	Mid harvest	1		45,504,664		44,619,338	98.1		43,146,900	94.8
				2		39,114,112		38,443,808	98.3		34,680,159	88.7
				3		39,167,548		37,817,674	96.6		36,713,398	93.7
	M155	OxN-155	Mid harvest	1		53,190,150		52,423,018	98.6		51,647,157	97.1
				2		49,301,344		48,578,884	98.5		47,699,606	96.8
				3		49,017,580		48,307,050	98.6		48,007,546	97.9
	M17	OxN-172	Mid harvest	1		36,286,218		35,774,890	98.6		35,313,394	97.3
				2		41,700,548		41,016,548	98.4		40,011,643	95.9
				3		29,675,066		29,186,126	98.4		28,900,102	97.4
	L94	OxN-94	Late harvest	1		43,987,458		42,997,552	97.7		42,713,768	97.1
				2		40,976,560		39,466,598	96.3		34,406,980	84.0
				3		44,166,538		42,703,834	96.7		42,127,332	95.4
	L178	OxN-178	Late harvest	1		30,985,280		30,573,184	98.7		28,910,003	93.3
				2		31,097,636		30,620,906	98.5		30,017,674	96.5
				3		35,838,566		35,248,046	98.4		34,902,615	97.4
	L180	OxN-180	Late harvest	1		32,930,122		32,551,118	98.8		32,323,260	98.2
				2		35,752,714		35,282,080	98.7		34,714,038	97.1
				3		35,696,934		35,309,558	98.9		34,981,179	98.0
