# Supplementary material for: Transcriptome and Gene Regulatory Network Analyses Reveal New Transcription Factors in Mature Fruit Associated with Harvest Date in Prunus persica
Source: Plants (Basel). 2022 Dec 12;11(24):3473. doi: 10.3390/plants11243473 (PMC9783919; doi:10.3390/plants11243473)
Supplement: Supplementary file 1 [file plants-11-03473-s001.zip › Table S2.xlsx]

## Sheet: Table S2
	Table S2. Differentially expressed genes between early and late harvest individuals with normalized expression values and middle harvest expression filtering.
	Differential expression analysis between early and late harvest individuals									Normalized expression				Gene selection considering middle expression value
	TranscriptID	GeneID	baseMean	log2FoldChange	lfcSE	stat	pvalue	padj		Early	Middle	Late
	Prupe.3G190000.1	Prupe.3G190000	12.6	6.9	2.5	2.7	6.18E-03	4.60E-02		0.08	14.68	22.96		SI
	Prupe.6G164100.1	Prupe.6G164100	6.6	4.9	1.8	2.7	7.01E-03	4.99E-02		0.63	0.00	19.04		NO
	Prupe.8G142900.1	Prupe.8G142900	3.3	4.5	1.4	3.3	1.06E-03	1.31E-02		0.37	1.11	8.53		SI
	Prupe.1G202300.1	Prupe.1G202300	16.9	4.4	0.7	6.5	7.42E-11	2.44E-08		1.62	13.42	35.59		SI
	Prupe.5G108300.1	Prupe.5G108300	1.6	4.4	1.3	3.5	5.29E-04	7.99E-03		0.00	1.55	3.30		SI
	Prupe.1G256700.1	Prupe.1G256700	1.7	4.1	1.2	3.4	5.83E-04	8.62E-03		0.10	1.69	3.38		SI
	Prupe.6G184200.1	Prupe.6G184200	4.4	4.0	1.1	3.6	3.38E-04	5.76E-03		0.39	6.77	6.14		NO
	Prupe.4G151700.1	Prupe.4G151700	21.7	3.9	0.6	6.3	3.25E-10	8.42E-08		3.07	15.56	46.37		SI
	Prupe.7G216300.1	Prupe.7G216300	51.3	3.8	1.3	2.9	4.08E-03	3.45E-02		9.93	2.16	141.85		NO
	Prupe.7G192800.1	Prupe.7G192800	1086.9	3.8	0.9	4.3	1.60E-05	5.45E-04		170.66	699.41	2390.74		SI
	Prupe.2G178000.1	Prupe.2G178000	1.3	3.6	1.1	3.3	1.11E-03	1.37E-02		0.11	1.49	2.32		SI
	Prupe.8G224400.1	Prupe.8G224400	7.8	3.6	0.8	4.6	3.95E-06	1.82E-04		1.63	2.14	19.51		SI
	Prupe.2G043600.1	Prupe.2G043600	256.4	3.6	0.4	9.2	2.47E-20	7.82E-17		49.97	118.18	601.12		SI
	Prupe.1G190700.1	Prupe.1G190700	11.2	3.6	0.5	6.7	2.78E-11	1.14E-08		1.91	9.07	22.67		SI
	Prupe.5G131300.1	Prupe.5G131300	94.0	3.6	0.7	4.8	1.54E-06	8.52E-05		18.47	44.72	218.69		SI
	Prupe.1G163700.1	Prupe.1G163700	10.2	3.5	0.8	4.3	1.91E-05	6.23E-04		1.69	10.23	18.77		SI
	Prupe.1G183800.1	Prupe.1G183800	86.7	3.4	0.4	8.3	8.14E-17	1.15E-13		14.76	86.91	158.57		SI
	Prupe.5G212900.1	Prupe.5G212900	5.6	3.2	0.9	3.7	1.93E-04	3.77E-03		1.34	2.71	12.62		SI
	Prupe.1G204900.1	Prupe.1G204900	1.8	3.2	1.1	2.9	4.32E-03	3.60E-02		0.19	3.03	2.28		NO
	Prupe.3G261800.1	Prupe.3G261800	10.4	3.2	0.8	4.0	6.71E-05	1.72E-03		2.87	1.83	26.40		NO
	Prupe.1G248400.1	Prupe.1G248400	236.5	3.2	0.3	9.4	4.01E-21	2.54E-17		56.71	132.46	520.19		SI
	Prupe.5G073100.1	Prupe.5G073100	10.1	3.2	0.8	4.1	3.91E-05	1.11E-03		2.48	5.16	22.66		SI
	Prupe.1G385300.1	Prupe.1G385300	200.8	3.2	0.6	5.3	9.68E-08	8.96E-06		42.58	179.44	380.50		SI
	Prupe.3G052200.2	Prupe.3G052200	5.1	3.1	0.7	4.8	1.88E-06	1.02E-04		1.07	5.29	8.91		SI
	Prupe.1G429100.1	Prupe.1G429100	1.4	3.1	1.1	2.7	6.17E-03	4.60E-02		0.18	1.97	2.09		SI
	Prupe.2G071600.1	Prupe.2G071600	1.5	3.1	0.9	3.6	3.22E-04	5.63E-03		0.29	1.57	2.63		SI
	Prupe.1G072700.1	Prupe.1G072700	1.6	3.1	1.1	2.8	5.26E-03	4.11E-02		0.40	1.20	3.21		SI
	Prupe.1G385400.1	Prupe.1G385400	181.0	3.1	0.5	6.1	1.14E-09	2.26E-07		38.08	184.95	319.83		SI
	Prupe.4G222100.1	Prupe.4G222100	15.6	3.1	0.6	4.9	7.49E-07	4.77E-05		4.23	6.97	35.50		SI
	Prupe.6G020400.1	Prupe.6G020400	1.3	3.0	1.0	3.0	2.48E-03	2.43E-02		0.18	1.71	1.98		SI
	Prupe.1G385100.1	Prupe.1G385100	545.7	3.0	0.6	4.8	1.66E-06	9.08E-05		133.93	429.86	1073.32		SI
	Prupe.1G385600.1	Prupe.1G385600	45.9	3.0	0.6	5.0	6.60E-07	4.29E-05		12.68	25.58	99.50		SI
	Prupe.6G184600.1	Prupe.6G184600	1.3	3.0	1.1	2.7	6.57E-03	4.78E-02		0.21	1.91	1.87		NO
	Prupe.3G164500.1	Prupe.3G164500	2.9	2.9	0.9	3.4	7.78E-04	1.05E-02		0.89	1.19	6.69		SI
	Prupe.4G202900.1	Prupe.4G202900	2.8	2.9	1.0	2.8	5.18E-03	4.06E-02		0.00	7.24	1.15		NO
	Prupe.7G240300.1	Prupe.7G240300	5.7	2.9	1.0	2.8	4.54E-03	3.73E-02		1.81	1.55	13.65		NO
	Prupe.8G173100.2	Prupe.8G173100	15.3	2.9	0.6	4.9	1.05E-06	6.16E-05		4.98	5.06	35.85		SI
	Prupe.2G121600.1	Prupe.2G121600	126.4	2.9	0.5	5.4	6.48E-08	6.42E-06		37.16	74.29	267.73		SI
	Prupe.3G264100.1	Prupe.3G264100	481.3	2.8	0.6	4.9	1.13E-06	6.56E-05		127.51	421.84	894.40		SI
	Prupe.1G007300.1	Prupe.1G007300	5.0	2.8	0.9	3.2	1.28E-03	1.52E-02		0.66	9.76	4.54		NO
	Prupe.8G193600.1	Prupe.8G193600	103.8	2.8	0.7	4.0	7.53E-05	1.87E-03		35.86	29.79	245.79		NO
	Prupe.1G327800.1	Prupe.1G327800	1.8	2.7	0.8	3.4	6.60E-04	9.32E-03		0.55	1.22	3.70		SI
	Prupe.1G385000.1	Prupe.1G385000	614.2	2.7	0.6	4.5	7.67E-06	3.11E-04		180.69	492.56	1169.34		SI
	Prupe.6G141100.1	Prupe.6G141100	711.6	2.7	0.7	3.9	9.72E-05	2.26E-03		149.87	1027.73	957.18		NO
	Prupe.4G263400.1	Prupe.4G263400	39.3	2.7	0.7	3.7	1.77E-04	3.56E-03		13.67	18.33	85.92		SI
	Prupe.2G301000.1	Prupe.2G301000	19.5	2.6	0.8	3.3	1.02E-03	1.28E-02		4.43	26.33	27.72		SI
	Prupe.1G081900.1	Prupe.1G081900	12.9	2.6	0.5	5.0	7.20E-07	4.61E-05		4.72	4.92	29.19		SI
	Prupe.8G174500.1	Prupe.8G174500	714.5	2.6	0.7	3.7	2.25E-04	4.23E-03		225.90	511.23	1406.52		SI
	Prupe.1G334800.1	Prupe.1G334800	18.8	2.6	0.8	3.4	6.53E-04	9.29E-03		6.78	8.92	40.68		SI
	Prupe.8G185600.1	Prupe.8G185600	3.4	2.6	0.5	5.0	4.73E-07	3.29E-05		1.24	1.66	7.31		SI
	Prupe.7G254800.1	Prupe.7G254800	14.7	2.6	0.9	2.9	3.84E-03	3.30E-02		4.90	9.64	29.44		SI
	Prupe.6G029500.1	Prupe.6G029500	5.1	2.6	0.8	3.2	1.38E-03	1.60E-02		1.26	6.83	7.33		SI
	Prupe.5G107500.1	Prupe.5G107500	6.6	2.5	0.7	3.7	2.48E-04	4.59E-03		1.72	8.14	9.93		SI
	Prupe.5G131200.1	Prupe.5G131200	1.5	2.5	0.8	3.3	1.01E-03	1.27E-02		0.54	0.71	3.20		SI
	Prupe.4G204300.1	Prupe.4G204300	3.2	2.5	0.9	2.8	4.94E-03	3.94E-02		0.38	7.04	2.14		NO
	Prupe.1G383700.1	Prupe.1G383700	2.8	2.5	0.8	3.1	1.66E-03	1.83E-02		1.21	0.47	6.60		NO
	Prupe.6G180500.1	Prupe.6G180500	52.6	2.5	0.5	4.5	5.76E-06	2.44E-04		17.63	42.17	98.02		SI
	Prupe.7G241500.1	Prupe.7G241500	21.8	2.5	0.9	2.7	6.32E-03	4.66E-02		8.91	7.11	49.42		NO
	Prupe.7G146200.1	Prupe.7G146200	25.8	2.5	0.7	3.6	2.83E-04	5.08E-03		10.75	7.53	59.07		NO
	Prupe.4G071500.1	Prupe.4G071500	7.3	2.5	0.7	3.7	2.44E-04	4.54E-03		2.09	8.43	11.36		SI
	Prupe.4G010300.1	Prupe.4G010300	62.4	2.4	0.4	6.6	4.13E-11	1.54E-08		22.90	39.59	124.77		SI
	Prupe.5G008200.1	Prupe.5G008200	24.9	2.4	0.8	3.2	1.62E-03	1.80E-02		11.20	2.56	60.97		NO
	Prupe.8G248300.1	Prupe.8G248300	57.5	2.4	0.3	8.7	3.98E-18	8.40E-15		19.59	46.34	106.56		SI
	Prupe.6G314100.1	Prupe.6G314100	244.9	2.4	0.4	6.7	1.69E-11	7.13E-09		89.72	165.62	479.46		SI
	Prupe.1G245200.1	Prupe.1G245200	8.8	2.4	0.6	4.3	1.42E-05	5.01E-04		1.63	15.91	9.01		NO
	Prupe.8G252900.1	Prupe.8G252900	15.0	2.4	0.4	5.5	4.92E-08	5.20E-06		6.08	6.94	32.06		SI
	Prupe.4G261900.1	Prupe.4G261900	1442.8	2.4	0.9	2.7	6.41E-03	4.69E-02		332.79	2252.97	1742.76		NO
	Prupe.3G211500.1	Prupe.3G211500	14.5	2.4	0.5	4.8	1.93E-06	1.03E-04		5.89	6.61	30.99		SI
	Prupe.8G081900.1	Prupe.8G081900	7.7	2.4	0.6	3.9	9.94E-05	2.30E-03		3.06	4.28	15.92		SI
	Prupe.1G311400.1	Prupe.1G311400	334.2	2.4	0.4	5.7	1.13E-08	1.56E-06		134.82	167.71	699.97		SI
	Prupe.3G226900.1	Prupe.3G226900	26.7	2.3	0.4	5.6	2.59E-08	3.09E-06		9.64	22.01	48.52		SI
	Prupe.3G285600.2	Prupe.3G285600	2.0	2.3	0.8	2.7	6.16E-03	4.60E-02		0.57	2.69	2.80		SI
	Prupe.7G090600.2	Prupe.7G090600	72.1	2.3	0.6	4.1	3.41E-05	9.97E-04		27.11	55.13	134.12		SI
	Prupe.2G307600.1	Prupe.2G307600	4.7	2.3	0.6	3.9	9.18E-05	2.16E-03		1.67	4.06	8.25		SI
	Prupe.8G113200.1	Prupe.8G113200	3.7	2.3	0.5	4.5	8.53E-06	3.40E-04		1.64	2.01	7.59		SI
	Prupe.1G485200.1	Prupe.1G485200	107.3	2.3	0.4	5.8	5.29E-09	8.08E-07		47.41	41.20	233.27		NO
	Prupe.8G009600.1	Prupe.8G009600	2.5	2.3	0.7	3.5	5.26E-04	7.96E-03		1.09	1.27	5.21		SI
	Prupe.8G193900.1	Prupe.8G193900	19.7	2.3	0.6	4.0	6.49E-05	1.67E-03		7.30	16.01	35.68		SI
	Prupe.5G166000.1	Prupe.5G166000	90.0	2.3	0.5	4.4	1.35E-05	4.83E-04		40.46	33.12	196.37		NO
	Prupe.6G225300.1	Prupe.6G225300	247.1	2.3	0.5	4.2	2.55E-05	7.82E-04		115.57	65.70	560.12		NO
	Prupe.4G140900.1	Prupe.4G140900	11.3	2.3	0.6	3.8	1.64E-04	3.39E-03		3.18	15.61	15.23		NO
	Prupe.5G202800.1	Prupe.5G202800	144.0	2.3	0.7	3.4	6.28E-04	9.01E-03		54.95	113.43	263.51		SI
	Prupe.2G216400.2	Prupe.2G216400	5.8	2.2	0.7	3.4	6.06E-04	8.83E-03		1.33	9.99	6.20		NO
	Prupe.3G238500.1	Prupe.3G238500	6.2	2.2	0.8	2.8	4.96E-03	3.95E-02		2.96	1.79	13.72		NO
	Prupe.2G010900.1	Prupe.2G010900	53.6	2.2	0.3	6.4	1.33E-10	4.22E-08		22.47	34.78	103.56		SI
	Prupe.1G331900.1	Prupe.1G331900	331.4	2.2	0.4	5.6	2.77E-08	3.25E-06		127.30	292.17	574.82		SI
	Prupe.8G230000.1	Prupe.8G230000	4.4	2.2	0.6	3.6	3.42E-04	5.80E-03		1.64	3.91	7.51		SI
	Prupe.1G526800.2	Prupe.1G526800	2.5	2.2	0.8	2.7	6.11E-03	4.58E-02		0.82	3.00	3.70		SI
	Prupe.2G183500.1	Prupe.2G183500	329.6	2.2	0.4	5.1	3.04E-07	2.41E-05		159.89	109.33	719.68		NO
	Prupe.6G195800.1	Prupe.6G195800	512.0	2.2	0.4	4.8	1.41E-06	8.06E-05		239.98	216.91	1079.04		NO
	Prupe.6G360700.1	Prupe.6G360700	7.3	2.1	0.6	3.3	8.16E-04	1.09E-02		3.04	5.25	13.50		SI
	Prupe.1G255100.1	Prupe.1G255100	718.2	2.1	0.4	4.8	1.51E-06	8.49E-05		327.15	380.48	1447.06		SI
	Prupe.6G144100.1	Prupe.6G144100	69.5	2.1	0.8	2.7	6.63E-03	4.81E-02		32.44	33.09	143.03		SI
	Prupe.5G034200.1	Prupe.5G034200	101.2	2.1	0.5	4.1	4.52E-05	1.25E-03		49.13	39.12	215.32		NO
	Prupe.7G144000.1	Prupe.7G144000	12.0	2.1	0.5	4.4	9.59E-06	3.72E-04		4.79	10.46	20.66		SI
	Prupe.1G204700.1	Prupe.1G204700	8.3	2.1	0.7	2.9	3.56E-03	3.13E-02		3.27	7.45	14.25		SI
	Prupe.7G030400.1	Prupe.7G030400	7.1	2.1	0.4	4.9	9.11E-07	5.52E-05		3.21	4.15	13.99		SI
	Prupe.5G032000.1	Prupe.5G032000	166.4	2.1	0.3	6.9	4.26E-12	2.16E-09		79.48	75.31	344.36		NO
	Prupe.8G152100.1	Prupe.8G152100	462.9	2.1	0.6	3.5	4.52E-04	7.10E-03		226.28	191.69	970.88		NO
	Prupe.8G032300.1	Prupe.8G032300	3.5	2.1	0.6	3.3	9.48E-04	1.22E-02		1.26	3.81	5.41		SI
	Prupe.3G278900.1	Prupe.3G278900	1288.5	2.1	0.5	4.6	5.00E-06	2.17E-04		652.98	473.87	2738.66		NO
	Prupe.3G293500.1	Prupe.3G293500	107.5	2.1	0.6	3.2	1.53E-03	1.73E-02		51.70	56.09	214.71		SI
	Prupe.4G137200.1	Prupe.4G137200	3.9	2.0	0.7	3.1	1.87E-03	1.99E-02		2.16	0.75	8.65		NO
	Prupe.8G025100.1	Prupe.8G025100	1.9	2.0	0.7	2.7	6.07E-03	4.56E-02		0.79	1.74	3.12		SI
	Prupe.8G034800.1	Prupe.8G034800	2.9	2.0	0.6	3.3	8.59E-04	1.13E-02		1.14	2.94	4.49		SI
	Prupe.1G184500.1	Prupe.1G184500	21.4	2.0	0.4	4.7	2.12E-06	1.11E-04		8.46	21.77	33.99		SI
	Prupe.1G299500.1	Prupe.1G299500	1894.6	2.0	0.3	7.3	2.08E-13	1.65E-10		861.04	1412.36	3410.52		SI
	Prupe.1G194800.1	Prupe.1G194800	2527.4	2.0	0.5	4.3	1.95E-05	6.32E-04		1219.49	1563.19	4799.44		SI
	Prupe.8G180900.1	Prupe.8G180900	306.9	2.0	0.5	4.0	6.08E-05	1.59E-03		134.56	258.53	527.60		SI
	Prupe.2G097200.1	Prupe.2G097200	8.3	2.0	0.6	3.1	1.71E-03	1.87E-02		3.23	8.91	12.66		SI
	Prupe.1G385500.1	Prupe.1G385500	362.1	2.0	0.7	3.0	2.98E-03	2.78E-02		183.61	187.30	715.32		SI
	Prupe.8G126000.1	Prupe.8G126000	59.1	1.9	0.5	4.3	1.51E-05	5.24E-04		28.67	38.26	110.46		SI
	Prupe.3G045500.1	Prupe.3G045500	5.1	1.9	0.7	2.9	3.52E-03	3.12E-02		2.34	3.85	8.99		SI
	Prupe.1G299600.1	Prupe.1G299600	47.3	1.9	0.4	4.6	4.09E-06	1.87E-04		23.05	29.95	88.79		SI
	Prupe.6G280700.1	Prupe.6G280700	9.2	1.9	0.6	3.5	4.71E-04	7.35E-03		3.73	9.54	14.20		SI
	Prupe.6G194100.1	Prupe.6G194100	5.6	1.9	0.6	3.1	2.24E-03	2.26E-02		2.06	6.85	7.83		SI
	Prupe.2G205700.1	Prupe.2G205700	7.9	1.9	0.6	3.3	9.95E-04	1.26E-02		4.58	1.51	17.46		NO
	Prupe.4G246500.1	Prupe.4G246500	4.6	1.9	0.6	3.3	8.82E-04	1.16E-02		1.70	5.54	6.49		SI
	Prupe.5G064600.2	Prupe.5G064600	64.4	1.9	0.4	4.3	1.67E-05	5.64E-04		35.35	23.60	134.28		NO
	Prupe.2G288600.1	Prupe.2G288600	326.1	1.9	0.5	3.9	8.36E-05	2.02E-03		150.25	259.25	568.82		SI
	Prupe.1G359100.1	Prupe.1G359100	29.6	1.9	0.5	3.7	1.82E-04	3.61E-03		15.56	14.95	58.30		NO
	Prupe.1G181700.1	Prupe.1G181700	96.7	1.9	0.4	4.4	1.26E-05	4.58E-04		40.79	96.37	153.01		SI
	Prupe.1G509800.1	Prupe.1G509800	10.8	1.9	0.7	2.9	3.53E-03	3.12E-02		4.13	12.30	15.85		SI
	Prupe.2G206100.1	Prupe.2G206100	72.0	1.9	0.4	4.3	1.52E-05	5.24E-04		36.83	41.81	137.26		SI
	Prupe.4G032500.1	Prupe.4G032500	7.0	1.9	0.5	3.8	1.59E-04	3.31E-03		3.51	4.32	13.09		SI
	Prupe.8G190900.1	Prupe.8G190900	14.8	1.9	0.4	4.6	5.35E-06	2.29E-04		6.17	15.71	22.64		SI
	Prupe.4G244100.1	Prupe.4G244100	1583.1	1.9	0.4	4.6	3.70E-06	1.75E-04		965.11	268.66	3515.61		NO
	Prupe.5G114700.1	Prupe.5G114700	17.6	1.9	0.5	3.9	8.34E-05	2.01E-03		7.49	17.70	27.47		SI
	Prupe.5G018800.1	Prupe.5G018800	94.1	1.9	0.4	4.4	9.13E-06	3.59E-04		46.75	65.43	169.99		SI
	Prupe.1G311500.1	Prupe.1G311500	170.7	1.9	0.4	4.9	7.58E-07	4.80E-05		92.24	85.13	334.87		NO
	Prupe.1G505400.1	Prupe.1G505400	2173.8	1.8	0.4	4.6	4.41E-06	1.97E-04		978.61	2044.66	3498.07		SI
	Prupe.3G221300.1	Prupe.3G221300	120.4	1.8	0.5	3.5	3.87E-04	6.37E-03		40.72	175.17	145.40		NO
	Prupe.6G014500.1	Prupe.6G014500	7.2	1.8	0.5	3.3	8.21E-04	1.09E-02		3.29	6.91	11.53		SI
	Prupe.8G178000.2	Prupe.8G178000	9.1	1.8	0.6	3.3	1.08E-03	1.34E-02		4.67	6.35	16.31		SI
	Prupe.4G211100.1	Prupe.4G211100	4.6	1.8	0.5	3.7	2.03E-04	3.91E-03		1.91	5.23	6.79		SI
	Prupe.1G360300.1	Prupe.1G360300	542.4	1.8	0.5	3.9	1.06E-04	2.42E-03		252.60	489.53	885.02		SI
	Prupe.1G357100.1	Prupe.1G357100	4035.8	1.8	0.3	5.7	1.47E-08	1.98E-06		1670.87	4624.21	5812.30		SI
	Prupe.6G179300.1	Prupe.6G179300	54.0	1.8	0.5	3.7	2.32E-04	4.35E-03		24.88	50.92	86.20		SI
	Prupe.8G155500.1	Prupe.8G155500	17.1	1.8	0.5	3.5	5.16E-04	7.84E-03		9.24	10.29	31.82		SI
	Prupe.1G087000.1	Prupe.1G087000	8.0	1.8	0.7	2.7	6.45E-03	4.72E-02		2.67	12.15	9.17		NO
	Prupe.3G026800.1	Prupe.3G026800	35.8	1.8	0.5	3.4	7.46E-04	1.02E-02		14.99	41.30	51.05		SI
	Prupe.2G301800.1	Prupe.2G301800	11.7	1.8	0.5	3.6	3.45E-04	5.84E-03		6.49	6.65	21.87		SI
	Prupe.1G114500.1	Prupe.1G114500	2657.3	1.8	0.6	3.0	2.61E-03	2.53E-02		1153.07	2908.29	3910.60		SI
	Prupe.2G223900.1	Prupe.2G223900	130.8	1.8	0.4	4.8	1.44E-06	8.18E-05		59.82	129.55	203.15		SI
	Prupe.1G128500.1	Prupe.1G128500	8.2	1.8	0.6	2.8	4.75E-03	3.84E-02		2.96	11.68	9.97		NO
	Prupe.7G247500.1	Prupe.7G247500	1292.9	1.8	0.6	2.9	3.33E-03	3.01E-02		563.23	1409.35	1905.98		SI
	Prupe.2G116300.1	Prupe.2G116300	2.9	1.8	0.6	2.7	6.16E-03	4.60E-02		1.26	3.22	4.18		SI
	Prupe.1G275100.1	Prupe.1G275100	41.6	1.7	0.5	3.4	6.62E-04	9.34E-03		20.91	33.71	70.05		SI
	Prupe.6G251600.1	Prupe.6G251600	129.6	1.7	0.5	3.3	9.62E-04	1.23E-02		58.82	133.60	196.29		SI
	Prupe.5G075700.1	Prupe.5G075700	469.3	1.7	0.4	4.3	1.47E-05	5.16E-04		278.52	201.12	928.21		NO
	Prupe.2G200400.1	Prupe.2G200400	226.3	1.7	0.4	4.1	4.62E-05	1.27E-03		121.79	152.61	404.44		SI
	Prupe.1G511200.1	Prupe.1G511200	73.2	1.7	0.3	5.0	5.66E-07	3.78E-05		23.85	116.79	78.96		NO
	Prupe.1G199700.1	Prupe.1G199700	4.0	1.7	0.5	3.3	1.00E-03	1.26E-02		1.52	5.69	4.85		NO
	Prupe.5G184500.1	Prupe.5G184500	9.0	1.7	0.6	3.1	1.76E-03	1.90E-02		4.53	7.67	14.83		SI
	Prupe.2G242300.1	Prupe.2G242300	3.7	1.7	0.6	3.0	2.98E-03	2.78E-02		2.30	1.33	7.47		NO
	Prupe.1G099200.1	Prupe.1G099200	4.6	1.7	0.6	2.8	4.66E-03	3.78E-02		2.14	4.66	7.03		SI
	Prupe.2G266100.1	Prupe.2G266100	19.0	1.7	0.6	2.9	3.96E-03	3.38E-02		11.88	6.16	38.98		NO
	Prupe.6G339700.1	Prupe.6G339700	35.9	1.7	0.4	4.5	6.27E-06	2.61E-04		16.69	36.65	54.42		SI
	Prupe.2G116400.1	Prupe.2G116400	4.5	1.7	0.6	3.0	2.40E-03	2.38E-02		2.08	4.66	6.78		SI
	Prupe.1G245300.1	Prupe.1G245300	8.1	1.7	0.5	3.6	3.25E-04	5.67E-03		2.81	12.07	9.36		NO
	Prupe.7G228100.1	Prupe.7G228100	4633.5	1.7	0.4	4.6	4.10E-06	1.87E-04		2587.11	2899.27	8414.00		SI
	Prupe.3G280100.1	Prupe.3G280100	159.6	1.7	0.4	4.2	3.16E-05	9.34E-04		74.96	162.40	241.49		SI
	Prupe.2G130500.1	Prupe.2G130500	12.3	1.7	0.4	4.3	2.10E-05	6.72E-04		5.80	12.42	18.56		SI
	Prupe.4G288300.1	Prupe.4G288300	7.6	1.7	0.4	4.1	4.16E-05	1.17E-03		4.00	6.36	12.58		SI
	Prupe.3G256200.1	Prupe.3G256200	6.7	1.7	0.4	3.9	8.91E-05	2.13E-03		2.83	8.09	9.05		SI
	Prupe.6G365300.1	Prupe.6G365300	27.8	1.7	0.5	3.0	2.51E-03	2.45E-02		15.84	17.81	49.80		SI
	Prupe.3G165900.1	Prupe.3G165900	270.2	1.7	0.5	3.5	4.33E-04	6.87E-03		173.06	93.01	544.65		NO
	Prupe.2G291300.1	Prupe.2G291300	709.2	1.7	0.3	5.8	5.45E-09	8.22E-07		393.03	497.92	1236.68		SI
	Prupe.2G295000.2	Prupe.2G295000	42.2	1.7	0.5	3.5	3.98E-04	6.46E-03		17.52	53.96	55.13		SI
	Prupe.7G123100.1	Prupe.7G123100	45.2	1.6	0.5	3.2	1.17E-03	1.42E-02		14.53	75.57	45.37		NO
	Prupe.5G211200.1	Prupe.5G211200	200.4	1.6	0.3	4.7	2.10E-06	1.10E-04		83.64	256.48	261.12		SI
	Prupe.5G130800.1	Prupe.5G130800	8.4	1.6	0.6	2.8	5.15E-03	4.04E-02		3.86	9.37	11.98		SI
	Prupe.1G378000.1	Prupe.1G378000	13.3	1.6	0.4	4.1	3.64E-05	1.05E-03		7.75	8.04	23.99		SI
	Prupe.4G055200.1	Prupe.4G055200	393.2	1.6	0.2	9.3	9.34E-21	3.95E-17		214.86	298.90	665.88		SI
	Prupe.8G090700.1	Prupe.8G090700	4.3	1.6	0.5	3.0	2.68E-03	2.58E-02		1.81	5.30	5.65		SI
	Prupe.8G005900.1	Prupe.8G005900	225.5	1.6	0.5	3.4	6.59E-04	9.32E-03		148.05	72.62	455.89		NO
	Prupe.6G356300.1	Prupe.6G356300	248.5	1.6	0.4	3.6	2.64E-04	4.81E-03		151.82	126.38	467.21		NO
	Prupe.1G343600.1	Prupe.1G343600	630.9	1.6	0.2	8.5	1.76E-17	3.19E-14		385.18	322.74	1184.73		NO
	Prupe.7G239400.1	Prupe.7G239400	29.5	1.6	0.6	2.9	4.22E-03	3.54E-02		18.51	13.12	56.73		NO
	Prupe.3G243800.1	Prupe.3G243800	701.4	1.6	0.3	4.9	1.01E-06	5.99E-05		409.24	436.80	1258.10		SI
	Prupe.1G380200.1	Prupe.1G380200	380.9	1.6	0.4	3.8	1.23E-04	2.73E-03		223.64	233.40	685.75		SI
	Prupe.1G421700.1	Prupe.1G421700	120.0	1.6	0.3	5.1	3.86E-07	2.83E-05		70.79	73.21	215.96		SI
	Prupe.3G035000.1	Prupe.3G035000	22.0	1.6	0.5	3.0	2.34E-03	2.33E-02		14.61	7.08	44.42		NO
	Prupe.1G127700.1	Prupe.1G127700	58.3	1.6	0.6	2.9	4.26E-03	3.57E-02		14.77	115.19	44.86		NO
	Prupe.6G179000.1	Prupe.6G179000	4.1	1.6	0.6	2.8	4.76E-03	3.84E-02		2.02	4.04	6.17		SI
	Prupe.4G044100.1	Prupe.4G044100	2842.2	1.6	0.5	3.1	1.96E-03	2.06E-02		2004.48	466.57	6055.51		NO
	Prupe.3G087500.1	Prupe.3G087500	299.7	1.6	0.3	6.0	2.16E-09	3.71E-07		188.64	141.20	569.21		NO
	Prupe.4G206000.1	Prupe.4G206000	4.2	1.6	0.5	3.4	7.01E-04	9.75E-03		2.40	2.96	7.37		SI
	Prupe.2G279700.1	Prupe.2G279700	2852.0	1.6	0.2	6.4	1.97E-10	5.80E-08		1720.06	1695.99	5139.99		NO
	Prupe.1G518100.1	Prupe.1G518100	22.9	1.6	0.4	3.6	2.87E-04	5.15E-03		10.03	28.72	29.88		SI
	Prupe.8G005100.1	Prupe.8G005100	5.2	1.6	0.5	3.3	9.65E-04	1.23E-02		2.78	4.48	8.37		SI
	Prupe.4G082000.1	Prupe.4G082000	3193.3	1.6	0.5	2.9	3.62E-03	3.16E-02		1750.27	2676.89	5152.64		SI
	Prupe.7G188400.1	Prupe.7G188400	4.6	1.6	0.5	3.3	1.03E-03	1.29E-02		2.44	4.34	7.12		SI
	Prupe.3G311600.1	Prupe.3G311600	117.4	1.6	0.5	3.0	2.43E-03	2.40E-02		67.14	88.54	196.63		SI
	Prupe.6G192200.1	Prupe.6G192200	2820.6	1.5	0.2	7.4	1.08E-13	9.82E-11		1219.76	3694.11	3548.08		NO
	Prupe.4G216300.1	Prupe.4G216300	16.0	1.5	0.3	4.6	3.86E-06	1.79E-04		9.41	11.34	27.35		SI
	Prupe.1G002500.1	Prupe.1G002500	29.3	1.5	0.5	2.8	4.51E-03	3.71E-02		12.97	37.40	37.52		SI
	Prupe.1G276000.1	Prupe.1G276000	199.2	1.5	0.3	6.0	1.70E-09	3.04E-07		104.18	192.25	301.28		SI
	Prupe.6G339600.1	Prupe.6G339600	31.7	1.5	0.3	5.2	2.23E-07	1.86E-05		20.13	17.48	57.34		NO
	Prupe.7G190300.1	Prupe.7G190300	2964.7	1.5	0.3	5.3	1.13E-07	1.00E-05		1512.02	3079.13	4303.01		SI
	Prupe.7G200000.1	Prupe.7G200000	172.8	1.5	0.4	3.4	7.04E-04	9.78E-03		112.41	87.30	318.62		NO
	Prupe.5G146100.1	Prupe.5G146100	8.9	1.5	0.5	3.0	2.88E-03	2.72E-02		4.31	10.31	12.10		SI
	Prupe.2G147700.1	Prupe.2G147700	100.8	1.5	0.4	3.7	2.29E-04	4.31E-03		72.89	24.20	205.31		NO
	Prupe.6G321200.1	Prupe.6G321200	192.8	1.5	0.4	4.2	3.23E-05	9.51E-04		130.47	81.01	366.83		NO
	Prupe.2G290200.1	Prupe.2G290200	65.6	1.5	0.5	3.1	1.69E-03	1.85E-02		40.80	42.25	113.79		SI
	Prupe.8G114200.1	Prupe.8G114200	16.5	1.5	0.4	3.9	8.65E-05	2.08E-03		9.16	14.85	25.35		SI
	Prupe.1G159700.1	Prupe.1G159700	6.7	1.5	0.4	3.5	4.18E-04	6.66E-03		3.62	6.56	9.92		SI
	Prupe.5G099500.1	Prupe.5G099500	718.0	1.5	0.4	3.9	8.69E-05	2.08E-03		438.23	509.32	1206.34		SI
	Prupe.1G019300.1	Prupe.1G019300	5.3	1.5	0.4	3.4	6.83E-04	9.58E-03		3.46	3.18	9.30		NO
	Prupe.5G001900.1	Prupe.5G001900	7.3	1.5	0.4	3.7	1.88E-04	3.71E-03		3.63	8.45	9.80		SI
	Prupe.6G157500.1	Prupe.6G157500	159.7	1.4	0.4	3.8	1.74E-04	3.52E-03		80.77	178.92	219.52		SI
	Prupe.3G117000.1	Prupe.3G117000	10.6	1.4	0.5	3.1	1.93E-03	2.05E-02		4.62	14.39	12.72		NO
	Prupe.5G194600.1	Prupe.5G194600	106.1	1.4	0.3	5.0	5.09E-07	3.49E-05		58.37	102.84	157.13		SI
	Prupe.2G072100.1	Prupe.2G072100	7.1	1.4	0.4	3.2	1.39E-03	1.60E-02		4.66	4.30	12.47		NO
	Prupe.6G053400.1	Prupe.6G053400	13.8	1.4	0.4	3.3	9.23E-04	1.20E-02		7.74	12.91	20.89		SI
	Prupe.6G305100.1	Prupe.6G305100	68.9	1.4	0.5	3.0	2.31E-03	2.31E-02		40.65	57.04	109.14		SI
	Prupe.7G039400.1	Prupe.7G039400	97.5	1.4	0.5	3.1	2.27E-03	2.27E-02		30.78	179.32	82.49		NO
	Prupe.6G121800.1	Prupe.6G121800	21.3	1.4	0.5	3.0	2.75E-03	2.63E-02		4.30	47.92	11.62		NO
	Prupe.4G270100.1	Prupe.4G270100	114.1	1.4	0.4	3.5	4.83E-04	7.46E-03		71.22	80.82	190.30		SI
	Prupe.6G154000.1	Prupe.6G154000	28.1	1.4	0.3	4.2	2.50E-05	7.70E-04		12.42	38.70	33.25		NO
	Prupe.4G089000.1	Prupe.4G089000	784.1	1.4	0.3	5.6	2.04E-08	2.52E-06		435.15	758.02	1159.18		SI
	Prupe.4G052200.1	Prupe.4G052200	2.8	1.4	0.5	2.7	6.69E-03	4.84E-02		1.78	1.91	4.71		SI
	Prupe.6G329300.1	Prupe.6G329300	116.3	1.4	0.4	3.9	1.08E-04	2.45E-03		59.12	132.81	156.87		SI
	Prupe.6G200700.1	Prupe.6G200700	11.2	1.4	0.3	4.2	2.40E-05	7.49E-04		4.70	16.24	12.57		NO
	Prupe.6G322800.1	Prupe.6G322800	11.0	1.4	0.4	3.4	7.74E-04	1.04E-02		6.13	10.42	16.35		SI
	Prupe.1G418400.1	Prupe.1G418400	1003.5	1.4	0.5	2.7	6.54E-03	4.76E-02		596.04	840.07	1574.52		SI
	Prupe.8G159600.1	Prupe.8G159600	4.0	1.4	0.4	3.1	1.69E-03	1.85E-02		2.05	4.61	5.23		SI
	Prupe.5G060000.1	Prupe.5G060000	16.1	1.4	0.4	3.4	6.93E-04	9.68E-03		8.00	19.11	21.13		SI
	Prupe.5G118600.1	Prupe.5G118600	299.1	1.4	0.3	4.6	4.72E-06	2.06E-04		166.55	291.55	439.07		SI
	Prupe.4G147400.1	Prupe.4G147400	10.1	1.4	0.4	3.9	9.12E-05	2.16E-03		6.28	7.61	16.27		SI
	Prupe.4G227900.1	Prupe.4G227900	335.0	1.4	0.2	5.9	4.67E-09	7.22E-07		207.15	255.61	542.21		SI
	Prupe.1G239200.1	Prupe.1G239200	65.4	1.4	0.4	3.9	1.08E-04	2.45E-03		31.60	82.11	82.61		SI
	Prupe.7G167300.1	Prupe.7G167300	6.8	1.4	0.5	3.0	2.49E-03	2.44E-02		4.16	5.30	11.03		SI
	Prupe.7G191300.1	Prupe.7G191300	43.9	1.4	0.4	3.5	4.72E-04	7.35E-03		30.80	20.75	80.21		NO
	Prupe.4G282100.1	Prupe.4G282100	22.1	1.4	0.4	3.3	9.12E-04	1.19E-02		14.59	13.48	38.16		NO
	Prupe.6G252500.1	Prupe.6G252500	18430.5	1.4	0.3	4.2	2.25E-05	7.09E-04		11063.69	15407.99	28819.68		SI
	Prupe.2G250900.1	Prupe.2G250900	60.2	1.4	0.5	2.8	4.40E-03	3.66E-02		37.95	43.76	98.93		SI
	Prupe.8G238000.1	Prupe.8G238000	16.5	1.4	0.4	3.4	6.21E-04	8.98E-03		9.12	16.56	23.70		SI
	Prupe.6G055300.1	Prupe.6G055300	8.3	1.4	0.5	3.0	2.76E-03	2.64E-02		4.79	7.32	12.65		SI
	Prupe.8G048400.1	Prupe.8G048400	6.8	1.4	0.4	3.3	1.11E-03	1.37E-02		4.95	2.75	12.60		NO
	Prupe.4G140500.1	Prupe.4G140500	106.9	1.4	0.3	4.6	4.39E-06	1.97E-04		66.87	81.39	172.32		SI
	Prupe.7G217400.1	Prupe.7G217400	207.2	1.4	0.4	3.5	4.03E-04	6.53E-03		146.52	98.14	376.90		NO
	Prupe.6G345800.1	Prupe.6G345800	23.4	1.4	0.4	3.6	2.65E-04	4.82E-03		16.20	12.64	41.38		NO
	Prupe.3G243900.1	Prupe.3G243900	24889.9	1.4	0.2	6.3	2.33E-10	6.55E-08		16064.01	17321.43	41284.33		SI
	Prupe.6G116700.1	Prupe.6G116700	33.2	1.4	0.2	5.6	2.08E-08	2.54E-06		21.19	24.54	54.00		SI
	Prupe.1G354900.1	Prupe.1G354900	314.2	1.4	0.2	6.4	1.69E-10	5.11E-08		219.28	160.98	562.23		NO
	Prupe.4G082500.1	Prupe.4G082500	357.1	1.4	0.4	3.4	7.30E-04	1.01E-02		200.95	355.33	514.90		SI
	Prupe.3G016200.1	Prupe.3G016200	12.0	1.4	0.5	2.8	4.51E-03	3.71E-02		32.21	3.74	23.16		NO
	Prupe.8G192500.1	Prupe.8G192500	246.2	1.4	0.3	4.2	2.45E-05	7.60E-04		161.36	164.97	412.21		SI
	Prupe.4G123200.1	Prupe.4G123200	16.1	1.3	0.4	3.7	1.82E-04	3.61E-03		8.64	17.84	21.80		SI
	Prupe.1G182800.1	Prupe.1G182800	13.2	1.3	0.3	4.1	4.30E-05	1.20E-03		7.34	13.22	19.13		SI
	Prupe.5G164700.1	Prupe.5G164700	37.2	1.3	0.4	3.8	1.61E-04	3.34E-03		22.87	30.97	57.76		SI
	Prupe.8G251500.1	Prupe.8G251500	5.9	1.3	0.5	2.8	5.94E-03	4.48E-02		3.03	7.07	7.56		SI
	Prupe.3G219000.1	Prupe.3G219000	7.9	1.3	0.4	3.1	2.11E-03	2.16E-02		4.72	6.96	11.89		SI
	Prupe.6G212400.1	Prupe.6G212400	5.4	1.3	0.4	3.2	1.32E-03	1.55E-02		2.75	6.47	7.01		SI
	Prupe.3G174700.1	Prupe.3G174700	436.8	1.3	0.4	3.5	4.86E-04	7.48E-03		231.21	496.07	583.26		SI
	Prupe.7G139200.1	Prupe.7G139200	42.6	1.3	0.4	3.6	3.56E-04	5.97E-03		25.66	37.52	64.75		SI
	Prupe.6G299500.1	Prupe.6G299500	261.9	1.3	0.3	4.8	1.54E-06	8.52E-05		174.31	173.97	437.58		NO
	Prupe.5G032600.1	Prupe.5G032600	22.8	1.3	0.3	5.1	3.39E-07	2.60E-05		13.90	19.96	34.68		SI
	Prupe.4G033600.1	Prupe.4G033600	102.8	1.3	0.3	4.4	1.25E-05	4.58E-04		62.58	88.96	156.92		SI
	Prupe.2G269800.1	Prupe.2G269800	603.1	1.3	0.3	4.7	2.87E-06	1.43E-04		356.31	566.32	886.57		SI
	Prupe.8G038600.1	Prupe.8G038600	56.0	1.3	0.3	5.1	3.70E-07	2.73E-05		32.20	56.05	79.73		SI
	Prupe.1G555200.1	Prupe.1G555200	1699.2	1.3	0.2	7.2	4.76E-13	3.17E-10		1073.41	1369.79	2654.43		SI
	Prupe.1G529100.1	Prupe.1G529100	15.8	1.3	0.4	3.4	6.21E-04	8.98E-03		9.96	12.65	24.72		SI
	Prupe.7G065200.1	Prupe.7G065200	68.9	1.3	0.4	3.6	3.36E-04	5.76E-03		52.35	25.81	128.57		NO
	Prupe.7G001700.1	Prupe.7G001700	16.7	1.3	0.4	3.1	1.97E-03	2.06E-02		12.37	7.61	30.08		NO
	Prupe.7G197100.1	Prupe.7G197100	843.8	1.3	0.4	3.3	8.14E-04	1.09E-02		656.30	268.62	1606.58		NO
	Prupe.4G037100.1	Prupe.4G037100	691.5	1.3	0.3	4.2	2.43E-05	7.54E-04		340.65	901.56	832.32		NO
	Prupe.1G521900.1	Prupe.1G521900	1609.5	1.3	0.2	5.8	8.20E-09	1.17E-06		1192.15	737.03	2899.33		NO
	Prupe.1G330900.1	Prupe.1G330900	110.1	1.3	0.3	4.3	1.92E-05	6.27E-04		84.27	41.83	204.13		NO
	Prupe.5G223000.1	Prupe.5G223000	158.8	1.3	0.3	3.7	2.44E-04	4.54E-03		108.20	105.88	262.25		NO
	Prupe.3G030000.1	Prupe.3G030000	348.1	1.3	0.3	4.6	5.03E-06	2.17E-04		243.46	215.51	585.42		NO
	Prupe.3G008900.1	Prupe.3G008900	72.2	1.3	0.3	3.9	9.33E-05	2.19E-03		48.40	52.12	115.99		SI
	Prupe.1G343400.1	Prupe.1G343400	1701.5	1.3	0.3	3.8	1.66E-04	3.41E-03		1118.61	1302.72	2683.04		SI
	Prupe.1G464400.1	Prupe.1G464400	5.0	1.3	0.4	3.1	1.70E-03	1.86E-02		3.08	4.64	7.26		SI
	Prupe.3G282400.1	Prupe.3G282400	5.3	1.3	0.4	3.1	1.65E-03	1.82E-02		3.30	4.84	7.73		SI
	Prupe.2G306200.1	Prupe.2G306200	929.4	1.2	0.2	5.1	2.84E-07	2.29E-05		561.75	896.57	1329.83		SI
	Prupe.6G169100.1	Prupe.6G169100	5.7	1.2	0.5	2.7	6.62E-03	4.80E-02		2.56	8.32	6.18		NO
	Prupe.6G101100.1	Prupe.6G101100	113.8	1.2	0.3	4.0	6.54E-05	1.68E-03		84.38	58.20	198.70		NO
	Prupe.3G190600.1	Prupe.3G190600	11.8	1.2	0.3	3.7	2.58E-04	4.76E-03		7.21	11.29	16.97		SI
	Prupe.7G139500.1	Prupe.7G139500	2901.6	1.2	0.3	3.9	9.17E-05	2.16E-03		1638.82	3214.38	3851.51		SI
	Prupe.4G197500.1	Prupe.4G197500	48.0	1.2	0.2	5.2	2.39E-07	1.95E-05		27.70	51.17	65.03		SI
	Prupe.5G238500.1	Prupe.5G238500	4.8	1.2	0.4	2.9	3.20E-03	2.93E-02		3.38	3.22	7.83		NO
	Prupe.6G289900.1	Prupe.6G289900	721.1	1.2	0.2	7.1	9.31E-13	5.62E-10		463.87	613.80	1085.64		SI
	Prupe.8G077200.1	Prupe.8G077200	46.5	1.2	0.4	2.8	5.08E-03	4.02E-02		24.46	58.03	56.96		NO
	Prupe.5G015500.1	Prupe.5G015500	565.2	1.2	0.4	2.7	5.99E-03	4.51E-02		337.55	570.50	787.66		SI
	Prupe.7G122100.1	Prupe.7G122100	17.4	1.2	0.4	2.9	3.65E-03	3.17E-02		9.73	19.88	22.50		SI
	Prupe.4G016200.1	Prupe.4G016200	1232.7	1.2	0.3	4.1	3.62E-05	1.05E-03		721.95	1301.79	1674.47		SI
	Prupe.3G239700.1	Prupe.3G239700	112.7	1.2	0.3	3.5	4.46E-04	7.04E-03		87.64	47.27	203.19		NO
	Prupe.4G213800.1	Prupe.4G213800	309.0	1.2	0.4	2.7	6.93E-03	4.96E-02		196.87	273.86	456.33		SI
	Prupe.2G296600.1	Prupe.2G296600	72.4	1.2	0.3	4.2	2.67E-05	8.08E-04		49.18	54.65	113.44		SI
	Prupe.1G205200.1	Prupe.1G205200	15.8	1.2	0.3	3.9	9.55E-05	2.23E-03		6.82	24.60	15.97		NO
	Prupe.6G177100.1	Prupe.6G177100	23.7	1.2	0.3	3.8	1.63E-04	3.38E-03		16.74	15.98	38.39		NO
	Prupe.4G151800.1	Prupe.4G151800	8.1	1.2	0.4	2.9	3.59E-03	3.14E-02		5.20	7.25	11.90		SI
	Prupe.5G024700.1	Prupe.5G024700	10.8	1.2	0.4	3.1	2.19E-03	2.22E-02		6.96	9.70	15.89		SI
	Prupe.8G241400.1	Prupe.8G241400	5016.4	1.2	0.3	3.7	2.14E-04	4.08E-03		3388.68	3918.09	7742.52		SI
	Prupe.8G161900.1	Prupe.8G161900	36.1	1.2	0.4	3.0	2.96E-03	2.77E-02		18.25	48.47	41.50		NO
	Prupe.5G208200.1	Prupe.5G208200	7327.7	1.2	0.3	4.3	1.45E-05	5.09E-04		4664.29	6677.28	10641.58		SI
	Prupe.1G544000.1	Prupe.1G544000	149.4	1.2	0.4	2.9	3.57E-03	3.14E-02		120.53	52.87	274.67		NO
	Prupe.1G358800.1	Prupe.1G358800	5.4	1.2	0.4	2.7	6.95E-03	4.97E-02		4.02	3.24	8.87		NO
	Prupe.1G426700.1	Prupe.1G426700	12.0	1.2	0.4	2.7	6.28E-03	4.65E-02		7.33	11.97	16.56		SI
	Prupe.3G255500.1	Prupe.3G255500	167.0	1.2	0.3	4.1	4.50E-05	1.24E-03		128.37	82.88	289.62		NO
	Prupe.8G005500.1	Prupe.8G005500	139.4	1.2	0.4	3.2	1.63E-03	1.80E-02		103.75	81.95	232.60		NO
	Prupe.1G181100.1	Prupe.1G181100	89.3	1.2	0.3	4.4	1.12E-05	4.20E-04		49.57	107.26	111.16		SI
	Prupe.3G266200.1	Prupe.3G266200	545.7	1.2	0.2	6.6	3.74E-11	1.48E-08		341.52	534.76	760.75		SI
	Prupe.6G041400.1	Prupe.6G041400	521.6	1.2	0.2	5.3	1.10E-07	9.84E-06		388.30	311.88	864.55		NO
	Prupe.3G027300.1	Prupe.3G027300	129.3	1.2	0.3	3.4	6.25E-04	9.00E-03		101.88	59.18	226.83		NO
	Prupe.6G038200.1	Prupe.6G038200	11.0	1.1	0.4	3.0	2.50E-03	2.44E-02		6.38	12.48	14.16		SI
	Prupe.5G018100.1	Prupe.5G018100	225.1	1.1	0.3	3.6	3.10E-04	5.47E-03		145.40	208.09	321.90		SI
	Prupe.8G085000.1	Prupe.8G085000	8.5	1.1	0.4	2.8	5.13E-03	4.04E-02		6.29	5.25	13.92		NO
	Prupe.3G053000.1	Prupe.3G053000	159.4	1.1	0.2	7.6	3.28E-14	3.20E-11		105.83	138.90	233.38		SI
	Prupe.4G231800.1	Prupe.4G231800	168.5	1.1	0.4	3.1	1.82E-03	1.95E-02		108.34	157.96	239.10		SI
	Prupe.5G242700.1	Prupe.5G242700	229.4	1.1	0.3	4.2	2.64E-05	8.02E-04		158.49	180.18	349.44		SI
	Prupe.7G100500.1	Prupe.7G100500	124.0	1.1	0.3	3.7	2.52E-04	4.66E-03		76.33	128.28	167.30		SI
	Prupe.8G035100.1	Prupe.8G035100	3317.7	1.1	0.2	5.0	6.36E-07	4.16E-05		2104.29	3246.71	4602.02		SI
	Prupe.4G085600.1	Prupe.4G085600	77.9	1.1	0.3	4.2	3.17E-05	9.35E-04		52.90	65.15	115.64		SI
	Prupe.7G265200.1	Prupe.7G265200	52.2	1.1	0.4	2.8	4.61E-03	3.75E-02		82.42	47.14	74.91		NO
	Prupe.4G090500.1	Prupe.4G090500	43.5	1.1	0.3	3.6	2.73E-04	4.93E-03		28.19	41.41	60.85		SI
	Prupe.5G015700.2	Prupe.5G015700	21.9	1.1	0.4	2.9	3.25E-03	2.96E-02		10.47	32.46	22.80		NO
	Prupe.1G094900.1	Prupe.1G094900	541.0	1.1	0.1	7.9	3.01E-15	3.82E-12		351.04	514.67	757.30		SI
	Prupe.2G077700.1	Prupe.2G077700	157.5	1.1	0.4	3.2	1.53E-03	1.73E-02		97.21	165.70	209.66		SI
	Prupe.4G057400.1	Prupe.4G057400	27.4	1.1	0.3	3.9	8.69E-05	2.08E-03		15.70	32.57	33.78		SI
	Prupe.6G159200.1	Prupe.6G159200	53.3	1.1	0.3	3.2	1.28E-03	1.52E-02		27.35	73.73	58.93		NO
	Prupe.3G097700.1	Prupe.3G097700	4434.5	1.1	0.2	6.8	1.23E-11	5.58E-09		2498.88	5432.40	5372.17		NO
	Prupe.6G088500.1	Prupe.6G088500	896.6	1.1	0.2	5.9	3.72E-09	6.13E-07		651.08	640.13	1398.51		NO
	Prupe.4G067300.1	Prupe.4G067300	1918.0	1.1	0.3	3.4	5.64E-04	8.39E-03		1224.08	1909.03	2620.95		SI
	Prupe.8G211800.1	Prupe.8G211800	40.7	1.1	0.3	3.4	5.98E-04	8.73E-03		27.12	37.17	57.93		SI
	Prupe.7G148200.1	Prupe.7G148200	868.4	1.1	0.3	4.1	4.74E-05	1.29E-03		667.78	509.60	1427.92		NO
	Prupe.6G112200.1	Prupe.6G112200	1379.5	1.1	0.2	4.6	5.04E-06	2.17E-04		760.24	1757.92	1620.27		NO
	Prupe.1G531700.1	Prupe.1G531700	63.3	1.1	0.3	3.3	9.51E-04	1.22E-02		45.19	48.15	96.58		SI
	Prupe.1G342300.1	Prupe.1G342300	52.4	1.1	0.4	3.0	2.46E-03	2.42E-02		30.47	61.97	64.87		SI
	Prupe.3G264000.1	Prupe.3G264000	75.1	1.1	0.3	3.2	1.53E-03	1.73E-02		53.05	59.38	112.82		SI
	Prupe.6G239700.1	Prupe.6G239700	407.0	1.1	0.2	5.1	4.39E-07	3.14E-05		303.13	273.31	644.62		NO
	Prupe.1G173200.1	Prupe.1G173200	329.1	1.1	0.2	5.3	1.22E-07	1.07E-05		202.70	353.99	430.69		SI
	Prupe.1G284400.1	Prupe.1G284400	28.9	1.1	0.3	3.2	1.26E-03	1.51E-02		20.15	23.57	43.00		SI
	Prupe.7G118100.1	Prupe.7G118100	35.2	1.1	0.3	3.6	3.30E-04	5.73E-03		20.14	42.68	42.76		SI
	Prupe.3G203000.1	Prupe.3G203000	38.8	1.1	0.3	3.8	1.58E-04	3.31E-03		21.23	50.63	44.69		NO
	Prupe.1G309500.1	Prupe.1G309500	15.9	1.1	0.2	4.4	9.42E-06	3.67E-04		10.98	13.65	22.92		SI
	Prupe.8G197700.1	Prupe.8G197700	40.4	1.1	0.4	2.9	3.73E-03	3.23E-02		25.47	42.68	53.18		SI
	Prupe.7G136300.1	Prupe.7G136300	132.2	1.1	0.4	3.0	3.04E-03	2.81E-02		90.46	117.18	188.88		SI
	Prupe.1G150600.2	Prupe.1G150600	19.4	1.1	0.4	2.8	5.75E-03	4.38E-02		14.45	14.03	29.86		NO
	Prupe.3G232900.1	Prupe.3G232900	131.5	1.1	0.2	4.8	1.67E-06	9.08E-05		99.31	89.89	205.43		NO
	Prupe.1G233000.1	Prupe.1G233000	665.9	1.1	0.3	4.0	7.53E-05	1.87E-03		399.72	770.19	827.77		SI
	Prupe.5G024400.1	Prupe.5G024400	138.8	1.1	0.4	2.7	6.15E-03	4.60E-02		95.82	122.42	198.27		SI
	Prupe.2G253400.1	Prupe.2G253400	71.7	1.0	0.3	3.9	8.05E-05	1.96E-03		35.33	106.80	73.06		NO
	Prupe.2G292600.2	Prupe.2G292600	7.3	1.0	0.3	3.2	1.29E-03	1.53E-02		5.18	6.09	10.75		SI
	Prupe.1G437600.1	Prupe.1G437600	1286.4	1.0	0.2	4.4	1.26E-05	4.58E-04		873.22	1185.72	1800.37		SI
	Prupe.5G091600.1	Prupe.5G091600	446.7	1.0	0.2	4.4	1.08E-05	4.11E-04		286.63	463.98	589.59		SI
	Prupe.1G129700.1	Prupe.1G129700	2537.5	1.0	0.2	6.3	2.19E-10	6.30E-08		1751.41	2265.05	3596.04		SI
	Prupe.1G243700.1	Prupe.1G243700	643.9	1.0	0.3	3.6	3.74E-04	6.21E-03		458.98	531.00	941.67		SI
	Prupe.4G088800.1	Prupe.4G088800	1286.1	1.0	0.2	5.3	1.02E-07	9.29E-06		894.42	1131.73	1832.06		SI
	Prupe.1G496600.1	Prupe.1G496600	36.4	1.0	0.2	4.7	2.99E-06	1.48E-04		23.75	36.29	49.02		SI
	Prupe.1G229000.1	Prupe.1G229000	32.8	1.0	0.3	3.8	1.29E-04	2.84E-03		19.85	37.84	40.82		SI
	Prupe.1G243500.1	Prupe.1G243500	2643.4	1.0	0.2	5.7	1.01E-08	1.40E-06		1803.04	2446.29	3680.97		SI
	Prupe.7G166500.1	Prupe.7G166500	8.1	1.0	0.4	2.8	4.93E-03	3.94E-02		5.17	8.54	10.72		SI
	Prupe.1G003400.1	Prupe.1G003400	8.7	1.0	0.3	3.0	2.93E-03	2.76E-02		6.17	7.12	12.68		SI
	Prupe.1G309900.1	Prupe.1G309900	695.4	1.0	0.3	3.5	3.91E-04	6.41E-03		438.98	752.64	894.58		SI
	Prupe.4G115900.1	Prupe.4G115900	322.4	1.0	0.2	4.3	1.52E-05	5.24E-04		232.06	263.70	471.56		SI
	Prupe.8G194000.1	Prupe.8G194000	693.1	1.0	0.2	4.3	1.77E-05	5.88E-04		461.20	681.69	936.41		SI
	Prupe.1G046300.1	Prupe.1G046300	6.9	1.0	0.4	2.8	4.62E-03	3.76E-02		5.34	4.56	10.78		NO
	Prupe.2G040000.1	Prupe.2G040000	32.5	1.0	0.3	3.1	1.65E-03	1.82E-02		27.11	15.66	54.61		NO
	Prupe.3G040400.1	Prupe.3G040400	105.0	1.0	0.2	5.2	2.37E-07	1.94E-05		69.86	104.89	140.28		SI
	Prupe.1G090200.1	Prupe.1G090200	97.7	1.0	0.3	3.0	3.12E-03	2.88E-02		83.22	42.49	167.29		NO
	Prupe.6G040400.1	Prupe.6G040400	1699.6	1.0	0.2	4.6	3.48E-06	1.67E-04		1369.99	973.48	2755.38		NO
	Prupe.4G171400.1	Prupe.4G171400	2785.2	1.0	0.3	3.3	1.06E-03	1.31E-02		2127.65	1953.38	4274.69		NO
	Prupe.6G260800.1	Prupe.6G260800	134.8	1.0	0.2	4.5	7.63E-06	3.10E-04		90.95	130.88	182.46		SI
	Prupe.3G052000.1	Prupe.3G052000	168.4	1.0	0.4	2.9	4.23E-03	3.55E-02		127.24	122.95	255.14		NO
	Prupe.1G218900.1	Prupe.1G218900	1089.7	1.0	0.2	5.1	3.53E-07	2.65E-05		700.37	1166.25	1402.50		SI
	Prupe.1G515000.1	Prupe.1G515000	1501.9	1.0	0.2	6.1	1.44E-09	2.65E-07		953.10	1647.23	1905.26		SI
	Prupe.8G125700.1	Prupe.8G125700	73.3	1.0	0.3	3.3	1.13E-03	1.39E-02		49.30	72.45	98.24		SI
	Prupe.4G034600.1	Prupe.4G034600	14.9	1.0	0.4	2.7	6.89E-03	4.94E-02		11.09	11.72	22.03		SI
	Prupe.8G005400.1	Prupe.8G005400	1865.2	1.0	0.3	2.9	4.15E-03	3.49E-02		1420.48	1348.02	2827.23		NO
	Prupe.3G132000.1	Prupe.3G132000	1073.5	1.0	0.3	3.2	1.18E-03	1.43E-02		641.02	1310.44	1269.19		NO
	Prupe.3G245100.1	Prupe.3G245100	133.0	1.0	0.2	5.0	4.87E-07	3.37E-05		107.06	80.59	211.49		NO
	Prupe.1G496200.1	Prupe.1G496200	204.6	1.0	0.2	4.0	5.67E-05	1.50E-03		123.15	247.01	243.60		NO
	Prupe.6G216700.1	Prupe.6G216700	11.5	1.0	0.4	2.7	6.05E-03	4.55E-02		5.78	17.18	11.50		NO
	Prupe.1G522600.1	Prupe.1G522600	1028.0	1.0	0.2	4.1	4.54E-05	1.25E-03		727.07	923.40	1433.50		SI
	Prupe.2G046600.1	Prupe.2G046600	50.8	1.0	0.2	4.2	2.93E-05	8.77E-04		37.51	41.43	73.53		SI
	Prupe.2G285700.1	Prupe.2G285700	342.9	1.0	0.2	5.6	2.71E-08	3.21E-06		253.11	279.22	496.49		SI
	Prupe.3G227100.1	Prupe.3G227100	5666.5	1.0	0.2	5.9	4.45E-09	7.00E-07		4019.84	5093.90	7885.91		SI
	Prupe.6G059000.1	Prupe.6G059000	471.9	1.0	0.2	5.0	5.12E-07	3.49E-05		308.68	502.34	604.76		SI
	Prupe.2G178100.1	Prupe.2G178100	910.6	1.0	0.2	4.3	1.86E-05	6.13E-04		485.33	1295.15	951.41		NO
	Prupe.6G057500.1	Prupe.6G057500	343.4	1.0	0.3	3.8	1.66E-04	3.41E-03		267.46	239.15	523.70		NO
	Prupe.2G144800.1	Prupe.2G144800	476.6	1.0	0.3	3.8	1.71E-04	3.48E-03		323.09	474.30	632.34		SI
	Prupe.5G121300.1	Prupe.5G121300	1514.2	1.0	0.2	5.9	3.40E-09	5.68E-07		1111.15	1257.85	2173.52		SI
	Prupe.2G020100.1	Prupe.2G020100	651.4	1.0	0.3	3.8	1.61E-04	3.34E-03		383.61	821.20	749.52		NO
	Prupe.1G051500.1	Prupe.1G051500	16.0	1.0	0.3	3.3	1.01E-03	1.27E-02		12.44	10.99	24.56		NO
	Prupe.1G198300.1	Prupe.1G198300	34.3	1.0	0.3	3.5	5.54E-04	8.26E-03		24.21	31.57	47.01		SI
	Prupe.6G155400.1	Prupe.6G155400	260.7	1.0	0.2	5.5	4.26E-08	4.58E-06		165.04	295.32	321.62		SI
	Prupe.7G014300.1	Prupe.7G014300	20.5	1.0	0.3	3.2	1.17E-03	1.42E-02		14.44	18.96	27.99		SI
	Prupe.7G206100.1	Prupe.7G206100	155.2	1.0	0.2	4.8	1.55E-06	8.52E-05		116.97	120.97	227.74		SI
	Prupe.1G129300.1	Prupe.1G129300	291.6	1.0	0.2	4.7	2.38E-06	1.22E-04		201.95	280.01	392.87		SI
	Prupe.6G067200.1	Prupe.6G067200	31.6	1.0	0.3	2.9	3.34E-03	3.01E-02		26.54	16.81	51.46		NO
	Prupe.3G249000.1	Prupe.3G249000	28.8	1.0	0.2	4.6	3.59E-06	1.71E-04		17.21	35.72	33.38		NO
	Prupe.3G067200.1	Prupe.3G067200	788.7	1.0	0.2	4.6	3.75E-06	1.76E-04		534.79	796.59	1034.81		SI
	Prupe.2G172800.1	Prupe.2G172800	3514.4	1.0	0.2	4.2	3.00E-05	8.95E-04		2716.87	2575.88	5250.41		NO
	Prupe.4G044600.1	Prupe.4G044600	770.7	1.0	0.2	3.9	1.14E-04	2.55E-03		620.51	492.96	1198.62		NO
	Prupe.3G230200.1	Prupe.3G230200	181.7	0.9	0.3	3.3	8.58E-04	1.13E-02		148.07	111.11	285.77		NO
	Prupe.1G069800.1	Prupe.1G069800	2899.1	0.9	0.3	2.8	5.06E-03	4.02E-02		2373.47	1747.32	4576.41		NO
	Prupe.7G046400.2	Prupe.7G046400	75.4	0.9	0.3	3.0	2.44E-03	2.41E-02		51.74	74.79	99.62		SI
	Prupe.3G187900.1	Prupe.3G187900	463.5	0.9	0.3	2.9	4.13E-03	3.49E-02		367.23	316.73	706.43		NO
	Prupe.5G096300.1	Prupe.5G096300	299.8	0.9	0.3	2.8	5.67E-03	4.35E-02		222.50	249.99	426.89		SI
	Prupe.4G177100.1	Prupe.4G177100	2208.5	0.9	0.2	4.3	2.00E-05	6.42E-04		1635.65	1853.05	3136.76		SI
	Prupe.1G126200.1	Prupe.1G126200	886.3	0.9	0.3	3.2	1.41E-03	1.63E-02		724.77	550.74	1383.42		NO
	Prupe.2G193600.1	Prupe.2G193600	49.3	0.9	0.3	2.9	3.57E-03	3.14E-02		38.02	37.46	72.40		NO
	Prupe.3G243700.1	Prupe.3G243700	359.1	0.9	0.2	4.8	1.27E-06	7.31E-05		251.76	346.65	478.94		SI
	Prupe.1G000400.1	Prupe.1G000400	890.6	0.9	0.3	3.4	7.96E-04	1.07E-02		600.08	933.00	1138.77		SI
	Prupe.8G172900.1	Prupe.8G172900	18109.7	0.9	0.3	3.0	2.37E-03	2.36E-02		12985.08	16713.11	24630.99		SI
	Prupe.7G219500.1	Prupe.7G219500	38.5	0.9	0.3	3.2	1.48E-03	1.69E-02		20.87	55.38	39.19		NO
	Prupe.3G235000.1	Prupe.3G235000	921.5	0.9	0.3	3.4	7.67E-04	1.04E-02		792.71	480.29	1491.64		NO
	Prupe.8G259100.1	Prupe.8G259100	79.6	0.9	0.3	3.4	5.85E-04	8.62E-03		46.76	104.29	87.62		NO
	Prupe.5G186600.1	Prupe.5G186600	267.8	0.9	0.3	3.4	6.26E-04	9.00E-03		243.48	102.46	457.50		NO
	Prupe.1G041700.1	Prupe.1G041700	80.7	0.9	0.2	3.8	1.57E-04	3.29E-03		48.92	101.33	91.97		NO
	Prupe.4G018100.1	Prupe.4G018100	154.9	0.9	0.2	4.6	3.68E-06	1.74E-04		100.33	176.24	188.24		SI
	Prupe.6G345100.1	Prupe.6G345100	211.9	0.9	0.2	4.6	3.79E-06	1.77E-04		159.06	178.58	298.15		SI
	Prupe.1G365800.1	Prupe.1G365800	168.3	0.9	0.3	2.8	4.56E-03	3.73E-02		121.37	156.52	227.01		SI
	Prupe.6G193900.1	Prupe.6G193900	400.9	0.9	0.2	4.9	1.23E-06	7.10E-05		260.47	456.20	485.95		SI
	Prupe.1G439300.1	Prupe.1G439300	180.3	0.9	0.3	3.2	1.24E-03	1.49E-02		165.20	67.57	308.07		NO
	Prupe.2G110000.1	Prupe.2G110000	310.7	0.9	0.3	2.8	4.80E-03	3.86E-02		210.85	328.26	393.11		SI
	Prupe.8G214900.1	Prupe.8G214900	11649.8	0.9	0.2	4.4	1.09E-05	4.14E-04		8484.94	10677.06	15787.40		SI
	Prupe.2G039300.1	Prupe.2G039300	11310.0	0.9	0.3	2.8	5.63E-03	4.33E-02		7836.70	11557.46	14535.87		SI
	Prupe.5G021100.1	Prupe.5G021100	8326.0	0.9	0.2	3.7	2.02E-04	3.90E-03		6150.28	7436.05	11391.68		SI
	Prupe.3G052300.1	Prupe.3G052300	2012.5	0.9	0.2	3.6	2.63E-04	4.81E-03		1375.73	2114.02	2547.70		SI
	Prupe.1G085400.1	Prupe.1G085400	1220.7	0.9	0.2	5.6	1.97E-08	2.52E-06		846.83	1247.69	1567.59		SI
	Prupe.3G261600.1	Prupe.3G261600	211.0	0.9	0.2	3.8	1.40E-04	3.02E-03		148.06	210.94	274.05		SI
	Prupe.7G027700.1	Prupe.7G027700	13.5	0.9	0.3	2.8	4.66E-03	3.78E-02		8.28	17.31	15.04		NO
	Prupe.1G252800.1	Prupe.1G252800	47.5	0.9	0.2	5.4	5.54E-08	5.60E-06		36.66	38.61	67.31		SI
	Prupe.2G305600.1	Prupe.2G305600	26.7	0.9	0.2	3.6	3.34E-04	5.75E-03		15.92	34.92	29.32		NO
	Prupe.1G323500.1	Prupe.1G323500	318.2	0.9	0.3	3.3	9.82E-04	1.24E-02		262.00	211.14	481.61		NO
	Prupe.2G250000.1	Prupe.2G250000	368.2	0.9	0.2	5.5	4.03E-08	4.37E-06		262.32	360.38	481.83		SI
	Prupe.2G243200.1	Prupe.2G243200	943.8	0.9	0.3	3.2	1.33E-03	1.55E-02		778.28	623.05	1430.11		NO
	Prupe.3G029800.1	Prupe.3G029800	895.4	0.9	0.3	2.9	3.18E-03	2.92E-02		505.61	1252.39	928.31		NO
	Prupe.6G345900.1	Prupe.6G345900	126.0	0.9	0.3	3.4	6.26E-04	9.00E-03		100.81	92.93	184.30		NO
	Prupe.4G084400.1	Prupe.4G084400	440.8	0.9	0.2	5.8	7.39E-09	1.07E-06		303.25	463.50	555.60		SI
	Prupe.1G507700.1	Prupe.1G507700	45.1	0.9	0.2	4.9	1.03E-06	6.05E-05		31.34	46.80	57.08		SI
	Prupe.4G202100.1	Prupe.4G202100	1152.8	0.9	0.2	3.6	3.17E-04	5.56E-03		851.63	1052.54	1554.37		SI
	Prupe.3G068700.1	Prupe.3G068700	34.4	0.9	0.2	4.2	2.25E-05	7.09E-04		26.48	28.55	48.25		SI
	Prupe.4G043600.1	Prupe.4G043600	2670.2	0.9	0.1	5.9	4.04E-09	6.58E-07		2001.52	2365.98	3643.18		SI
	Prupe.7G190400.1	Prupe.7G190400	1162.0	0.9	0.3	2.8	5.78E-03	4.40E-02		852.75	1081.60	1551.54		SI
	Prupe.6G068700.1	Prupe.6G068700	125.3	0.9	0.3	3.4	5.81E-04	8.60E-03		100.13	94.08	181.71		NO
	Prupe.4G211900.1	Prupe.4G211900	78.6	0.9	0.3	3.0	2.49E-03	2.44E-02		56.13	78.08	101.62		SI
	Prupe.1G333900.1	Prupe.1G333900	22.3	0.9	0.3	2.7	6.18E-03	4.60E-02		17.06	18.79	30.90		SI
	Prupe.1G364000.1	Prupe.1G364000	27.9	0.9	0.2	3.5	5.52E-04	8.24E-03		18.60	31.58	33.50		SI
	Prupe.3G285400.1	Prupe.3G285400	265.4	0.9	0.3	3.3	9.72E-04	1.24E-02		193.68	251.89	350.69		SI
	Prupe.7G232200.1	Prupe.7G232200	2268.1	0.9	0.2	4.0	7.30E-05	1.84E-03		1740.50	1916.21	3147.71		SI
	Prupe.1G239300.1	Prupe.1G239300	732.3	0.8	0.2	4.7	2.90E-06	1.44E-04		581.68	568.55	1046.80		NO
	Prupe.1G519900.1	Prupe.1G519900	21.8	0.8	0.2	3.6	3.11E-04	5.47E-03		13.43	27.65	24.20		NO
	Prupe.7G196200.1	Prupe.7G196200	369.3	0.8	0.2	3.6	3.58E-04	5.99E-03		271.03	349.75	487.10		SI
	Prupe.4G036900.1	Prupe.4G036900	17.2	0.8	0.3	3.0	3.14E-03	2.89E-02		9.59	24.68	17.45		NO
	Prupe.4G051100.1	Prupe.4G051100	285.1	0.8	0.2	3.5	4.89E-04	7.51E-03		231.96	206.38	416.88		NO
	Prupe.4G085800.1	Prupe.4G085800	586.7	0.8	0.2	4.1	4.04E-05	1.15E-03		483.86	408.67	867.47		NO
	Prupe.5G053500.1	Prupe.5G053500	217.1	0.8	0.2	3.5	5.01E-04	7.65E-03		168.64	180.66	301.91		SI
	Prupe.1G134500.1	Prupe.1G134500	82.0	0.8	0.3	3.1	1.89E-03	2.01E-02		64.52	66.16	115.22		SI
	Prupe.1G092100.1	Prupe.1G092100	749.1	0.8	0.2	4.4	1.03E-05	3.96E-04		535.14	755.61	956.57		SI
	Prupe.7G024100.1	Prupe.7G024100	14250.4	0.8	0.2	4.0	5.28E-05	1.42E-03		9891.26	15187.03	17672.77		SI
	Prupe.7G166700.1	Prupe.7G166700	952.9	0.8	0.3	2.9	3.74E-03	3.24E-02		804.40	617.51	1436.93		NO
	Prupe.6G026300.1	Prupe.6G026300	327.6	0.8	0.3	2.7	6.40E-03	4.69E-02		248.16	292.32	442.41		SI
	Prupe.8G120700.1	Prupe.8G120700	18.6	0.8	0.3	2.8	4.57E-03	3.74E-02		16.04	10.98	28.85		NO
	Prupe.8G254200.1	Prupe.8G254200	404.3	0.8	0.3	2.7	6.89E-03	4.94E-02		334.41	282.96	595.50		NO
	Prupe.8G002900.1	Prupe.8G002900	609.2	0.8	0.2	4.3	1.38E-05	4.92E-04		442.37	597.50	787.77		SI
	Prupe.7G174900.1	Prupe.7G174900	483.2	0.8	0.2	3.6	2.65E-04	4.82E-03		369.73	422.59	657.37		SI
	Prupe.3G228300.1	Prupe.3G228300	151.6	0.8	0.2	5.0	6.23E-07	4.11E-05		114.45	137.01	203.35		SI
	Prupe.3G286200.1	Prupe.3G286200	325.2	0.8	0.2	4.0	5.30E-05	1.42E-03		255.69	265.82	454.21		SI
	Prupe.1G228600.1	Prupe.1G228600	2235.8	0.8	0.3	2.8	5.79E-03	4.41E-02		1614.13	2225.96	2867.31		SI
	Prupe.5G076500.1	Prupe.5G076500	1702.5	0.8	0.2	4.0	6.44E-05	1.67E-03		1445.02	1096.05	2566.33		NO
	Prupe.8G178900.1	Prupe.8G178900	750.2	0.8	0.3	3.2	1.17E-03	1.42E-02		508.82	838.33	903.31		SI
	Prupe.6G224300.1	Prupe.6G224300	259.6	0.8	0.2	4.1	4.23E-05	1.18E-03		188.45	257.64	332.71		SI
	Prupe.5G233100.1	Prupe.5G233100	2207.3	0.8	0.3	2.7	6.37E-03	4.68E-02		1553.16	2325.50	2743.14		SI
	Prupe.2G011200.1	Prupe.2G011200	1002.5	0.8	0.2	3.8	1.38E-04	2.99E-03		744.95	947.66	1314.88		SI
	Prupe.4G101100.1	Prupe.4G101100	10.8	0.8	0.3	2.8	5.92E-03	4.48E-02		8.79	8.02	15.57		NO
	Prupe.4G195900.1	Prupe.4G195900	575.4	0.8	0.3	2.9	3.69E-03	3.20E-02		359.99	733.85	632.36		NO
	Prupe.2G164400.1	Prupe.2G164400	6871.2	0.8	0.3	3.1	1.83E-03	1.96E-02		5230.90	6191.11	9191.74		SI
	Prupe.1G390600.1	Prupe.1G390600	266.1	0.8	0.3	2.9	3.83E-03	3.30E-02		184.35	290.12	323.89		SI
	Prupe.5G240300.1	Prupe.5G240300	2312.8	0.8	0.2	4.4	8.78E-06	3.47E-04		1781.26	2030.90	3126.10		SI
	Prupe.1G411100.1	Prupe.1G411100	842.9	0.8	0.1	5.5	3.38E-08	3.79E-06		592.03	902.79	1033.91		SI
	Prupe.5G126900.1	Prupe.5G126900	359.0	0.8	0.2	4.3	1.68E-05	5.66E-04		272.54	329.94	474.49		SI
	Prupe.1G072600.1	Prupe.1G072600	2567.6	0.8	0.2	4.7	2.87E-06	1.43E-04		2059.09	2060.11	3583.50		SI
	Prupe.8G082200.1	Prupe.8G082200	388.3	0.8	0.3	3.0	2.42E-03	2.39E-02		323.21	279.61	562.05		NO
	Prupe.1G167000.1	Prupe.1G167000	21.4	0.8	0.3	2.8	4.48E-03	3.69E-02		14.86	23.75	25.61		SI
	Prupe.6G073500.1	Prupe.6G073500	19.1	0.8	0.3	2.8	5.91E-03	4.48E-02		13.41	20.43	23.48		SI
	Prupe.1G311700.1	Prupe.1G311700	728.4	0.8	0.3	3.1	1.72E-03	1.87E-02		551.18	677.82	956.07		SI
	Prupe.1G324600.1	Prupe.1G324600	748.8	0.8	0.3	2.8	5.50E-03	4.24E-02		614.14	567.34	1064.87		NO
	Prupe.5G172600.1	Prupe.5G172600	187.0	0.8	0.3	3.0	2.97E-03	2.77E-02		130.40	204.87	225.66		SI
	Prupe.8G211100.1	Prupe.8G211100	250.3	0.8	0.2	3.2	1.39E-03	1.61E-02		185.53	244.36	321.07		SI
	Prupe.1G219000.1	Prupe.1G219000	52.8	0.8	0.3	2.8	4.48E-03	3.69E-02		36.56	58.67	63.20		SI
	Prupe.1G173100.1	Prupe.1G173100	36.5	0.8	0.3	3.1	1.75E-03	1.89E-02		22.30	48.62	38.71		NO
	Prupe.3G033900.1	Prupe.3G033900	25.7	0.8	0.3	2.7	6.60E-03	4.79E-02		19.81	22.76	34.59		SI
	Prupe.1G562600.1	Prupe.1G562600	523.1	0.8	0.2	5.1	3.17E-07	2.48E-05		404.19	467.59	697.55		SI
	Prupe.5G128300.1	Prupe.5G128300	352.9	0.8	0.3	3.0	2.86E-03	2.71E-02		242.71	397.41	418.54		SI
	Prupe.1G478600.1	Prupe.1G478600	1792.4	0.8	0.1	6.3	2.55E-10	7.04E-08		1307.85	1814.38	2255.10		SI
	Prupe.6G042100.1	Prupe.6G042100	205.2	0.8	0.2	5.0	6.69E-07	4.33E-05		159.27	181.76	274.56		SI
	Prupe.6G237900.1	Prupe.6G237900	31.7	0.8	0.2	4.4	1.25E-05	4.58E-04		23.64	30.93	40.52		SI
	Prupe.7G190900.1	Prupe.7G190900	437.1	0.8	0.1	5.6	2.05E-08	2.52E-06		319.51	441.55	550.33		SI
	Prupe.1G356400.1	Prupe.1G356400	78670.5	0.8	0.2	4.3	1.75E-05	5.84E-04		56601.45	82111.41	97298.65		SI
	Prupe.6G317600.1	Prupe.6G317600	527.6	0.8	0.1	6.8	1.06E-11	4.99E-09		385.49	535.50	661.73		SI
	Prupe.1G313500.1	Prupe.1G313500	308.4	0.8	0.2	4.1	4.06E-05	1.15E-03		258.58	222.96	443.55		NO
	Prupe.3G178500.1	Prupe.3G178500	767.6	0.8	0.2	4.2	3.08E-05	9.15E-04		531.20	860.26	911.40		SI
	Prupe.2G263800.1	Prupe.2G263800	4542.5	0.8	0.2	4.6	3.53E-06	1.69E-04		3116.80	5171.65	5338.93		SI
	Prupe.5G191000.1	Prupe.5G191000	29.4	0.8	0.2	3.5	5.19E-04	7.88E-03		24.61	21.45	42.00		NO
	Prupe.1G409000.1	Prupe.1G409000	402.1	0.8	0.3	3.0	2.81E-03	2.67E-02		297.53	399.29	509.49		SI
	Prupe.6G087900.1	Prupe.6G087900	118.6	0.8	0.3	3.1	2.03E-03	2.11E-02		95.14	97.95	162.56		SI
	Prupe.3G314300.1	Prupe.3G314300	142.4	0.8	0.2	3.2	1.56E-03	1.76E-02		117.20	109.70	200.18		NO
	Prupe.1G496300.1	Prupe.1G496300	54.9	0.8	0.2	3.2	1.57E-03	1.76E-02		39.39	57.85	67.38		SI
	Prupe.3G267800.1	Prupe.3G267800	750.7	0.8	0.2	4.1	4.83E-05	1.31E-03		667.14	446.50	1138.54		NO
	Prupe.6G319900.1	Prupe.6G319900	1232.3	0.8	0.2	3.4	6.87E-04	9.62E-03		852.54	1389.82	1454.50		SI
	Prupe.2G055800.1	Prupe.2G055800	1093.8	0.8	0.2	3.6	3.23E-04	5.65E-03		695.40	1399.37	1186.70		NO
	Prupe.4G047600.1	Prupe.4G047600	452.0	0.8	0.1	7.4	1.44E-13	1.22E-10		350.67	407.98	597.21		SI
	Prupe.1G555300.1	Prupe.1G555300	2695.3	0.8	0.1	6.1	8.44E-10	1.84E-07		2131.50	2327.73	3626.55		SI
	Prupe.7G218800.1	Prupe.7G218800	2533.8	0.8	0.2	4.9	8.61E-07	5.30E-05		2053.82	2055.63	3491.96		SI
	Prupe.6G286800.1	Prupe.6G286800	20.6	0.8	0.3	2.7	6.30E-03	4.65E-02		15.18	21.02	25.72		SI
	Prupe.7G125400.1	Prupe.7G125400	282.9	0.8	0.2	3.5	4.06E-04	6.56E-03		206.15	292.79	349.79		SI
	Prupe.1G408800.1	Prupe.1G408800	481.6	0.8	0.1	5.8	6.85E-09	9.99E-07		370.31	446.39	628.01		SI
	Prupe.5G004600.1	Prupe.5G004600	17.1	0.8	0.2	3.2	1.19E-03	1.44E-02		13.02	16.26	22.08		SI
	Prupe.2G156500.1	Prupe.2G156500	360.2	0.8	0.3	2.7	6.71E-03	4.84E-02		254.43	395.98	430.18		SI
	Prupe.3G102200.1	Prupe.3G102200	792.9	0.8	0.2	3.1	2.01E-03	2.10E-02		826.57	750.65	1022.98		NO
	Prupe.1G533400.1	Prupe.1G533400	1212.9	0.8	0.1	5.9	4.47E-09	7.00E-07		955.14	1070.11	1613.32		SI
	Prupe.1G582400.1	Prupe.1G582400	1519.0	0.8	0.2	4.0	5.94E-05	1.56E-03		1202.26	1324.75	2030.06		SI
	Prupe.2G237100.1	Prupe.2G237100	757.3	0.8	0.1	6.1	1.07E-09	2.20E-07		563.33	757.93	950.77		SI
	Prupe.3G258200.1	Prupe.3G258200	1044.8	0.8	0.2	3.3	9.75E-04	1.24E-02		793.10	1002.90	1338.54		SI
	Prupe.5G038700.1	Prupe.5G038700	25.2	0.8	0.2	3.1	1.81E-03	1.95E-02		17.54	28.66	29.45		SI
	Prupe.1G505200.1	Prupe.1G505200	627.5	0.8	0.2	4.6	4.86E-06	2.12E-04		427.79	733.58	721.15		NO
	Prupe.1G587900.1	Prupe.1G587900	3096.3	0.8	0.1	5.6	1.86E-08	2.43E-06		2484.24	2622.16	4182.48		SI
	Prupe.5G154800.1	Prupe.5G154800	2288.5	0.8	0.2	3.9	9.44E-05	2.21E-03		1818.07	1986.41	3061.09		SI
	Prupe.7G039600.1	Prupe.7G039600	797.9	0.8	0.2	4.3	1.50E-05	5.21E-04		557.99	896.07	939.72		SI
	Prupe.7G007200.1	Prupe.7G007200	241.3	0.7	0.3	2.8	5.10E-03	4.03E-02		184.62	229.30	310.10		SI
	Prupe.8G184100.1	Prupe.8G184100	780.7	0.7	0.2	4.2	2.66E-05	8.08E-04		603.86	723.74	1014.36		SI
	Prupe.8G028300.1	Prupe.8G028300	79.2	0.7	0.2	3.4	7.74E-04	1.04E-02		61.74	72.01	103.80		SI
	Prupe.1G455900.1	Prupe.1G455900	723.5	0.7	0.2	4.6	4.43E-06	1.98E-04		555.62	684.04	930.75		SI
	Prupe.8G152200.1	Prupe.8G152200	62.7	0.7	0.2	3.8	1.60E-04	3.32E-03		45.73	66.37	76.15		SI
	Prupe.6G045800.1	Prupe.6G045800	26.4	0.7	0.3	2.9	3.53E-03	3.12E-02		21.22	22.73	35.16		SI
	Prupe.7G236300.1	Prupe.7G236300	502.9	0.7	0.1	5.6	1.98E-08	2.52E-06		378.66	500.09	629.97		SI
	Prupe.6G302400.1	Prupe.6G302400	1069.8	0.7	0.2	3.8	1.74E-04	3.52E-03		675.72	1408.55	1125.15		NO
	Prupe.2G209000.1	Prupe.2G209000	409.3	0.7	0.3	2.7	6.09E-03	4.57E-02		341.93	316.86	569.03		NO
	Prupe.5G010800.1	Prupe.5G010800	415.4	0.7	0.2	3.4	6.94E-04	9.69E-03		327.62	373.98	544.63		SI
	Prupe.6G325400.1	Prupe.6G325400	225.8	0.7	0.2	4.3	1.72E-05	5.76E-04		166.86	233.40	277.23		SI
	Prupe.5G121500.1	Prupe.5G121500	210.4	0.7	0.1	5.8	6.66E-09	9.83E-07		166.94	186.59	277.75		SI
	Prupe.2G069900.1	Prupe.2G069900	462.8	0.7	0.2	3.9	1.02E-04	2.34E-03		336.85	492.35	559.20		SI
	Prupe.6G033800.1	Prupe.6G033800	409.2	0.7	0.1	5.7	9.44E-09	1.33E-06		290.78	456.40	480.47		SI
	Prupe.3G246900.1	Prupe.3G246900	507.2	0.7	0.3	2.8	5.77E-03	4.40E-02		333.25	637.84	550.62		NO
	Prupe.6G216300.1	Prupe.6G216300	112.2	0.7	0.3	2.8	5.12E-03	4.03E-02		99.60	73.38	163.66		NO
	Prupe.6G280400.1	Prupe.6G280400	391.1	0.7	0.2	3.4	7.17E-04	9.92E-03		330.09	299.63	543.52		NO
	Prupe.6G078600.1	Prupe.6G078600	59.9	0.7	0.2	3.4	6.97E-04	9.71E-03		38.83	76.56	64.29		NO
	Prupe.2G057700.1	Prupe.2G057700	20.8	0.7	0.3	2.9	4.28E-03	3.58E-02		15.29	21.55	25.47		SI
	Prupe.4G215100.1	Prupe.4G215100	73.2	0.7	0.2	3.9	1.02E-04	2.33E-03		55.95	71.65	92.11		SI
	Prupe.2G022200.1	Prupe.2G022200	268.8	0.7	0.3	2.8	4.61E-03	3.75E-02		255.62	131.12	419.79		NO
	Prupe.2G321700.1	Prupe.2G321700	152.6	0.7	0.3	2.7	6.93E-03	4.96E-02		112.98	160.07	184.72		SI
	Prupe.1G257700.1	Prupe.1G257700	79.3	0.7	0.2	3.8	1.67E-04	3.42E-03		61.13	76.79	100.08		SI
	Prupe.5G017000.1	Prupe.5G017000	221.8	0.7	0.1	5.5	4.00E-08	4.37E-06		180.86	189.62	295.04		SI
	Prupe.5G118700.1	Prupe.5G118700	3387.8	0.7	0.2	3.9	9.32E-05	2.19E-03		2552.60	3443.55	4167.37		SI
	Prupe.1G165200.1	Prupe.1G165200	27367.0	0.7	0.2	3.1	2.26E-03	2.27E-02		24690.84	17100.02	40310.19		NO
	Prupe.1G333700.1	Prupe.1G333700	1756.7	0.7	0.1	6.0	1.91E-09	3.36E-07		1388.97	1615.45	2265.54		SI
	Prupe.1G324400.1	Prupe.1G324400	2710.6	0.7	0.2	3.2	1.23E-03	1.47E-02		2274.75	2147.81	3709.31		NO
	Prupe.5G173700.1	Prupe.5G173700	169.7	0.7	0.2	3.6	2.68E-04	4.85E-03		121.52	189.68	198.01		SI
	Prupe.4G185200.1	Prupe.4G185200	621.0	0.7	0.1	5.4	5.34E-08	5.55E-06		467.26	634.53	761.14		SI
	Prupe.1G528500.1	Prupe.1G528500	323.3	0.7	0.2	2.8	4.64E-03	3.77E-02		272.56	253.41	443.89		NO
	Prupe.2G158700.1	Prupe.2G158700	588.0	0.7	0.2	3.9	7.94E-05	1.94E-03		466.81	537.17	760.13		SI
	Prupe.8G251300.1	Prupe.8G251300	84.4	0.7	0.2	3.0	2.96E-03	2.77E-02		62.42	89.35	101.44		SI
	Prupe.3G227000.1	Prupe.3G227000	170.1	0.7	0.1	5.1	4.14E-07	3.00E-05		118.09	200.87	191.45		NO
	Prupe.2G083200.1	Prupe.2G083200	75.0	0.7	0.2	2.8	4.42E-03	3.66E-02		54.23	83.23	87.51		SI
	Prupe.1G345900.1	Prupe.1G345900	1322.6	0.7	0.2	3.6	2.64E-04	4.81E-03		1058.77	1201.05	1708.06		SI
	Prupe.1G499700.1	Prupe.1G499700	2227.6	0.7	0.1	5.2	1.58E-07	1.34E-05		1590.52	2528.20	2564.16		SI
	Prupe.6G152000.1	Prupe.6G152000	288.9	0.7	0.2	3.1	2.20E-03	2.23E-02		253.34	205.58	407.91		NO
	Prupe.7G192900.1	Prupe.7G192900	356.2	0.7	0.2	3.4	6.43E-04	9.16E-03		318.41	238.21	511.89		NO
	Prupe.5G067000.1	Prupe.5G067000	141.5	0.7	0.2	2.9	3.62E-03	3.16E-02		105.88	148.38	170.32		SI
	Prupe.2G324300.1	Prupe.2G324300	746.7	0.7	0.2	4.2	2.26E-05	7.10E-04		578.35	732.41	929.43		SI
	Prupe.1G324100.1	Prupe.1G324100	1498.9	0.7	0.2	3.1	2.08E-03	2.15E-02		1168.96	1449.68	1878.10		SI
	Prupe.4G280200.1	Prupe.4G280200	53.9	0.7	0.2	4.2	2.37E-05	7.41E-04		39.49	58.47	63.79		SI
	Prupe.6G339000.1	Prupe.6G339000	12.4	0.7	0.2	2.7	6.10E-03	4.57E-02		9.99	11.04	16.12		SI
	Prupe.2G293900.1	Prupe.2G293900	745.3	0.7	0.2	3.3	9.45E-04	1.22E-02		585.16	712.37	938.45		SI
	Prupe.5G029400.1	Prupe.5G029400	100.7	0.7	0.2	2.8	5.05E-03	4.01E-02		87.01	75.70	139.37		NO
	Prupe.7G187500.1	Prupe.7G187500	995.5	0.7	0.2	3.8	1.35E-04	2.94E-03		879.84	698.49	1408.31		NO
	Prupe.7G197300.1	Prupe.7G197300	301.3	0.7	0.2	2.8	4.62E-03	3.75E-02		280.79	173.46	449.63		NO
	Prupe.1G063400.1	Prupe.1G063400	532.3	0.7	0.2	3.4	7.22E-04	9.97E-03		416.40	514.62	665.88		SI
	Prupe.7G001000.1	Prupe.7G001000	1108.1	0.7	0.1	4.7	2.33E-06	1.20E-04		963.53	820.27	1540.46		NO
	Prupe.8G054100.1	Prupe.8G054100	241.7	0.7	0.1	5.0	6.28E-07	4.13E-05		183.52	247.89	293.63		SI
	Prupe.6G064900.1	Prupe.6G064900	11055.6	0.7	0.2	3.9	1.07E-04	2.44E-03		10042.28	7111.09	16013.30		NO
	Prupe.1G142300.1	Prupe.1G142300	369.3	0.7	0.2	3.0	2.74E-03	2.63E-02		301.46	326.30	480.25		SI
	Prupe.1G521200.1	Prupe.1G521200	617.0	0.7	0.2	3.3	8.38E-04	1.11E-02		527.19	483.80	839.97		NO
	Prupe.6G249900.1	Prupe.6G249900	3963.7	0.7	0.2	3.1	1.95E-03	2.06E-02		3384.31	3135.31	5371.45		NO
	Prupe.3G113200.1	Prupe.3G113200	574.9	0.7	0.2	3.7	2.21E-04	4.19E-03		444.12	575.96	704.53		SI
	Prupe.1G479300.1	Prupe.1G479300	1135.6	0.7	0.2	4.0	7.71E-05	1.90E-03		915.32	1040.14	1451.36		SI
	Prupe.2G297100.1	Prupe.2G297100	41.3	0.7	0.2	2.7	6.39E-03	4.69E-02		32.82	39.41	51.72		SI
	Prupe.1G368600.1	Prupe.1G368600	57.4	0.7	0.2	3.1	1.73E-03	1.87E-02		44.63	57.08	70.63		SI
	Prupe.1G438400.1	Prupe.1G438400	683.8	0.7	0.1	4.5	5.49E-06	2.35E-04		519.25	709.72	822.50		SI
	Prupe.6G031700.1	Prupe.6G031700	513.1	0.7	0.2	4.3	1.81E-05	5.99E-04		406.41	489.00	643.90		SI
	Prupe.1G560600.1	Prupe.1G560600	49.8	0.7	0.2	3.2	1.17E-03	1.42E-02		40.45	45.11	63.79		SI
	Prupe.6G028600.1	Prupe.6G028600	15311.3	0.7	0.2	2.9	3.28E-03	2.98E-02		11196.97	17030.96	17705.92		SI
	Prupe.5G110100.1	Prupe.5G110100	313.8	0.7	0.2	3.4	5.85E-04	8.62E-03		256.74	279.49	405.31		SI
	Prupe.1G333000.1	Prupe.1G333000	1108.3	0.7	0.2	2.7	6.00E-03	4.52E-02		868.23	1087.55	1369.18		SI
	Prupe.1G337000.1	Prupe.1G337000	2410.8	0.7	0.2	3.9	9.64E-05	2.25E-03		1819.31	2544.71	2868.49		SI
	Prupe.7G165700.1	Prupe.7G165700	283.7	0.7	0.2	2.7	6.96E-03	4.97E-02		243.58	223.56	383.83		NO
	Prupe.2G326700.1	Prupe.2G326700	297.4	0.7	0.2	3.2	1.27E-03	1.51E-02		250.84	247.10	394.37		NO
	Prupe.6G101200.1	Prupe.6G101200	1056.0	0.7	0.2	3.6	2.90E-04	5.18E-03		919.42	801.75	1446.97		NO
	Prupe.2G263700.1	Prupe.2G263700	745.3	0.7	0.2	3.7	2.05E-04	3.94E-03		608.30	670.84	956.70		SI
	Prupe.6G200800.1	Prupe.6G200800	84.0	0.6	0.2	3.2	1.31E-03	1.54E-02		57.49	104.56	90.04		NO
	Prupe.7G084800.1	Prupe.7G084800	114.7	0.6	0.2	2.7	6.64E-03	4.81E-02		92.02	108.12	144.01		SI
	Prupe.7G248000.1	Prupe.7G248000	569.7	0.6	0.2	3.6	3.76E-04	6.24E-03		428.94	608.84	671.45		SI
	Prupe.5G038900.1	Prupe.5G038900	989.7	0.6	0.1	6.1	1.26E-09	2.46E-07		806.03	900.90	1262.21		SI
	Prupe.3G269700.1	Prupe.3G269700	598.7	0.6	0.2	4.3	1.78E-05	5.91E-04		450.49	640.41	705.27		SI
	Prupe.6G195900.1	Prupe.6G195900	351.6	0.6	0.1	4.9	1.09E-06	6.39E-05		283.69	327.09	443.98		SI
	Prupe.3G164300.1	Prupe.3G164300	428.7	0.6	0.2	2.7	6.62E-03	4.80E-02		343.62	404.92	537.58		SI
	Prupe.1G364800.1	Prupe.1G364800	8874.5	0.6	0.1	4.4	1.13E-05	4.22E-04		8014.73	6064.55	12544.35		NO
	Prupe.6G291400.1	Prupe.6G291400	232.7	0.6	0.2	3.1	2.10E-03	2.16E-02		197.59	191.34	309.27		NO
	Prupe.3G118400.1	Prupe.3G118400	1486.4	0.6	0.2	3.6	2.95E-04	5.23E-03		1054.72	1756.93	1647.67		NO
	Prupe.6G234500.1	Prupe.6G234500	141.5	0.6	0.2	3.8	1.71E-04	3.48E-03		128.14	96.27	199.94		NO
	Prupe.6G342700.1	Prupe.6G342700	414.5	0.6	0.2	3.6	3.25E-04	5.67E-03		304.31	464.56	474.72		SI
	Prupe.4G090900.1	Prupe.4G090900	160.2	0.6	0.1	5.1	3.33E-07	2.58E-05		114.59	187.34	178.76		NO
	Prupe.3G204700.1	Prupe.3G204700	389.1	0.6	0.2	3.0	3.15E-03	2.89E-02		299.84	400.14	467.39		SI
	Prupe.3G013100.1	Prupe.3G013100	108.7	0.6	0.2	3.3	9.97E-04	1.26E-02		70.97	144.49	110.75		NO
	Prupe.2G047100.1	Prupe.2G047100	1142.6	0.6	0.2	3.5	5.24E-04	7.93E-03		883.70	1169.67	1374.41		SI
	Prupe.2G301200.1	Prupe.2G301200	300.5	0.6	0.1	7.3	3.78E-13	2.66E-10		266.28	221.13	414.01		NO
	Prupe.7G139600.1	Prupe.7G139600	1321.0	0.6	0.2	2.8	5.56E-03	4.28E-02		948.82	1539.71	1474.35		NO
	Prupe.1G455800.1	Prupe.1G455800	99.1	0.6	0.2	3.3	9.32E-04	1.21E-02		83.31	84.81	129.14		SI
	Prupe.4G160300.1	Prupe.4G160300	1999.5	0.6	0.2	3.7	2.20E-04	4.17E-03		1513.24	2139.76	2345.62		SI
	Prupe.2G272600.1	Prupe.2G272600	560.8	0.6	0.1	5.6	2.02E-08	2.52E-06		417.82	617.14	647.39		SI
	Prupe.1G507500.1	Prupe.1G507500	681.0	0.6	0.2	3.5	5.07E-04	7.72E-03		492.77	786.34	763.78		NO
	Prupe.2G024700.1	Prupe.2G024700	371.0	0.6	0.2	3.9	8.05E-05	1.96E-03		302.46	342.51	468.00		SI
	Prupe.1G166700.1	Prupe.1G166700	68.0	0.6	0.2	3.6	2.91E-04	5.18E-03		50.77	74.96	78.32		SI
	Prupe.1G411800.1	Prupe.1G411800	222.9	0.6	0.2	3.9	7.82E-05	1.92E-03		183.81	200.99	284.02		SI
	Prupe.6G026500.1	Prupe.6G026500	561.3	0.6	0.2	3.7	2.43E-04	4.54E-03		460.54	510.57	712.76		SI
	Prupe.1G355900.1	Prupe.1G355900	2153.9	0.6	0.2	3.5	5.36E-04	8.07E-03		1729.96	2056.79	2674.94		SI
	Prupe.1G289800.1	Prupe.1G289800	350.7	0.6	0.1	4.4	1.21E-05	4.47E-04		273.88	355.20	423.03		SI
	Prupe.3G235200.1	Prupe.3G235200	1398.0	0.6	0.1	5.4	5.16E-08	5.40E-06		1111.44	1365.46	1716.96		SI
	Prupe.8G245800.1	Prupe.8G245800	529.4	0.6	0.2	3.8	1.20E-04	2.67E-03		412.41	540.31	635.53		SI
	Prupe.7G183700.1	Prupe.7G183700	1291.5	0.6	0.1	4.9	8.58E-07	5.30E-05		1000.31	1334.21	1540.02		SI
	Prupe.3G035500.1	Prupe.3G035500	871.3	0.6	0.1	4.9	7.87E-07	4.96E-05		634.50	1003.11	976.17		NO
	Prupe.1G014000.1	Prupe.1G014000	385.9	0.6	0.2	2.9	3.79E-03	3.27E-02		322.41	339.73	495.53		SI
	Prupe.7G271500.1	Prupe.7G271500	3825.3	0.6	0.1	6.3	3.70E-10	9.02E-08		3251.46	3228.61	4995.87		NO
	Prupe.7G246900.1	Prupe.7G246900	1024.4	0.6	0.2	3.0	2.89E-03	2.72E-02		840.90	940.82	1291.35		SI
	Prupe.8G008500.1	Prupe.8G008500	118.4	0.6	0.2	2.9	3.29E-03	2.98E-02		88.14	131.45	135.52		SI
	Prupe.6G038700.1	Prupe.6G038700	535.8	0.6	0.2	4.1	3.72E-05	1.07E-03		468.33	420.11	718.93		NO
	Prupe.7G166800.1	Prupe.7G166800	101.9	0.6	0.2	2.8	4.93E-03	3.94E-02		75.42	114.91	115.45		SI
	Prupe.1G153000.1	Prupe.1G153000	177.7	0.6	0.2	3.3	8.16E-04	1.09E-02		140.96	176.42	215.65		SI
	Prupe.3G074800.1	Prupe.3G074800	11328.1	0.6	0.2	3.8	1.64E-04	3.39E-03		8254.82	13128.78	12600.61		NO
	Prupe.1G220400.1	Prupe.1G220400	2698.9	0.6	0.1	4.1	4.30E-05	1.20E-03		2233.88	2458.69	3404.15		SI
	Prupe.6G057000.1	Prupe.6G057000	374.1	0.6	0.1	4.1	3.87E-05	1.11E-03		282.27	409.78	430.26		SI
	Prupe.2G167900.1	Prupe.2G167900	283.4	0.6	0.2	3.5	5.37E-04	8.07E-03		188.27	375.11	286.84		NO
	Prupe.4G008500.1	Prupe.4G008500	827.6	0.6	0.2	3.2	1.44E-03	1.65E-02		780.00	515.70	1187.06		NO
	Prupe.3G310300.1	Prupe.3G310300	871.2	0.6	0.1	5.0	5.08E-07	3.49E-05		751.31	719.98	1142.20		NO
	Prupe.6G318700.1	Prupe.6G318700	720.6	0.6	0.2	3.0	3.10E-03	2.86E-02		582.64	694.89	884.29		SI
	Prupe.1G349100.2	Prupe.1G349100	107.9	0.6	0.2	3.6	3.64E-04	6.06E-03		79.79	123.03	121.00		NO
	Prupe.6G056400.1	Prupe.6G056400	241.6	0.6	0.2	3.3	1.06E-03	1.31E-02		207.24	203.33	314.37		NO
	Prupe.1G414000.2	Prupe.1G414000	56.4	0.6	0.2	2.9	3.29E-03	2.98E-02		39.38	70.05	59.70		NO
	Prupe.5G002300.1	Prupe.5G002300	2562.2	0.6	0.2	3.5	4.78E-04	7.40E-03		1946.72	2791.02	2948.98		SI
	Prupe.6G268200.1	Prupe.6G268200	155.2	0.6	0.2	3.3	9.48E-04	1.22E-02		142.49	107.64	215.47		NO
	Prupe.4G267100.1	Prupe.4G267100	919.2	0.6	0.1	5.1	3.16E-07	2.48E-05		705.48	986.00	1066.08		SI
	Prupe.5G168100.1	Prupe.5G168100	271.1	0.6	0.1	4.3	1.62E-05	5.51E-04		201.31	308.57	303.52		NO
	Prupe.3G014700.1	Prupe.3G014700	260.6	0.6	0.2	3.7	2.17E-04	4.13E-03		223.40	222.18	336.23		NO
	Prupe.6G282400.1	Prupe.6G282400	365.5	0.6	0.1	4.2	3.25E-05	9.53E-04		290.69	368.40	437.30		SI
	Prupe.2G018400.1	Prupe.2G018400	586.6	0.6	0.1	4.1	3.43E-05	9.99E-04		488.08	541.08	730.60		SI
	Prupe.6G004700.1	Prupe.6G004700	386.7	0.6	0.2	3.2	1.50E-03	1.71E-02		338.08	316.28	505.81		NO
	Prupe.7G002200.1	Prupe.7G002200	1315.3	0.6	0.2	3.1	2.09E-03	2.16E-02		1053.83	1315.85	1576.25		SI
	Prupe.7G092600.1	Prupe.7G092600	575.9	0.6	0.2	3.1	1.78E-03	1.92E-02		517.38	436.96	773.25		NO
	Prupe.1G374400.1	Prupe.1G374400	15184.8	0.6	0.2	3.6	2.92E-04	5.19E-03		12782.06	13670.28	19102.09		SI
	Prupe.7G234100.1	Prupe.7G234100	1028.9	0.6	0.2	3.5	4.07E-04	6.56E-03		650.96	1463.60	972.21		NO
	Prupe.5G227400.1	Prupe.5G227400	105.9	0.6	0.2	3.2	1.43E-03	1.64E-02		71.11	140.46	106.20		NO
	Prupe.1G523400.1	Prupe.1G523400	784.0	0.6	0.2	3.8	1.55E-04	3.26E-03		644.98	745.83	961.16		SI
	Prupe.6G027200.1	Prupe.6G027200	598.4	0.6	0.2	2.9	3.82E-03	3.29E-02		409.17	777.70	608.42		NO
	Prupe.3G286500.1	Prupe.3G286500	762.4	0.6	0.1	3.9	9.84E-05	2.28E-03		630.12	720.72	936.23		SI
	Prupe.8G098200.1	Prupe.8G098200	3003.9	0.6	0.1	7.1	1.27E-12	7.32E-10		2422.85	2989.51	3599.41		SI
	Prupe.2G312700.1	Prupe.2G312700	46.6	0.6	0.2	3.2	1.26E-03	1.51E-02		38.92	43.06	57.90		SI
	Prupe.4G112000.1	Prupe.4G112000	163.6	0.6	0.2	3.6	3.73E-04	6.21E-03		122.42	187.10	181.29		NO
	Prupe.6G238400.1	Prupe.6G238400	231.7	0.6	0.2	3.1	2.18E-03	2.22E-02		179.80	249.55	265.89		SI
	Prupe.8G267100.1	Prupe.8G267100	1717.1	0.6	0.2	3.5	5.43E-04	8.14E-03		1559.45	1284.58	2307.18		NO
	Prupe.1G110800.1	Prupe.1G110800	412.3	0.6	0.2	3.4	7.74E-04	1.04E-02		308.16	472.98	455.86		NO
	Prupe.1G263000.1	Prupe.1G263000	1738.5	0.6	0.1	4.3	1.82E-05	6.02E-04		1517.37	1455.05	2243.16		NO
	Prupe.5G131400.1	Prupe.5G131400	3836.4	0.6	0.1	4.9	8.24E-07	5.12E-05		3425.00	3027.33	5056.75		NO
	Prupe.7G099100.1	Prupe.7G099100	186.0	0.6	0.2	3.5	4.79E-04	7.40E-03		138.47	215.03	204.47		NO
	Prupe.6G257800.1	Prupe.6G257800	1174.3	0.6	0.1	4.9	8.02E-07	5.01E-05		998.67	1049.63	1474.68		SI
	Prupe.6G028800.1	Prupe.6G028800	297.7	0.6	0.1	4.3	1.55E-05	5.33E-04		238.83	301.96	352.25		SI
	Prupe.1G338200.1	Prupe.1G338200	993.8	0.6	0.1	6.1	1.10E-09	2.20E-07		854.16	867.53	1259.65		SI
	Prupe.6G143400.1	Prupe.6G143400	1579.4	0.6	0.1	4.5	7.53E-06	3.07E-04		1174.55	1832.36	1731.16		NO
	Prupe.1G148900.1	Prupe.1G148900	313.3	0.6	0.2	3.1	2.00E-03	2.09E-02		257.01	304.49	378.37		SI
	Prupe.4G181300.1	Prupe.4G181300	488.2	0.6	0.2	3.6	2.79E-04	5.03E-03		384.96	512.56	566.98		SI
	Prupe.2G156800.1	Prupe.2G156800	1091.7	0.6	0.2	3.7	2.49E-04	4.61E-03		907.30	1033.12	1334.62		SI
	Prupe.8G205000.1	Prupe.8G205000	5598.6	0.6	0.2	3.3	8.94E-04	1.17E-02		4048.89	6790.12	5956.82		NO
	Prupe.7G265100.1	Prupe.7G265100	3478.8	0.6	0.1	4.0	7.77E-05	1.91E-03		2776.39	3577.24	4082.77		SI
	Prupe.6G235100.1	Prupe.6G235100	353.4	0.6	0.2	3.3	9.59E-04	1.23E-02		312.99	287.28	460.03		NO
	Prupe.1G022100.1	Prupe.1G022100	583.9	0.6	0.2	3.5	4.85E-04	7.48E-03		406.72	746.85	598.13		NO
	Prupe.6G293800.1	Prupe.6G293800	1119.6	0.6	0.1	5.3	9.08E-08	8.47E-06		903.47	1128.38	1327.01		SI
	Prupe.7G188500.1	Prupe.7G188500	1686.6	0.6	0.1	4.8	1.98E-06	1.05E-04		1397.61	1608.71	2053.51		SI
	Prupe.8G010300.1	Prupe.8G010300	2489.8	0.6	0.2	2.9	3.36E-03	3.03E-02		2168.67	2120.83	3179.77		NO
	Prupe.5G043000.1	Prupe.5G043000	717.4	0.5	0.2	2.8	5.40E-03	4.18E-02		556.36	782.06	813.91		SI
	Prupe.4G270800.1	Prupe.4G270800	548.1	0.5	0.1	4.2	2.52E-05	7.76E-04		405.67	645.08	593.44		NO
	Prupe.1G293800.1	Prupe.1G293800	573.3	0.5	0.1	5.4	5.56E-08	5.60E-06		486.31	522.22	711.28		SI
	Prupe.5G161100.1	Prupe.5G161100	1030.1	0.5	0.2	3.2	1.44E-03	1.65E-02		776.96	1177.23	1136.03		NO
	Prupe.8G230800.1	Prupe.8G230800	100.8	0.5	0.2	3.1	1.70E-03	1.85E-02		77.31	112.11	113.00		SI
	Prupe.2G290300.1	Prupe.2G290300	457.9	0.5	0.2	2.9	3.36E-03	3.03E-02		376.41	447.56	549.83		SI
	Prupe.1G289000.1	Prupe.1G289000	645.6	0.5	0.1	6.0	2.15E-09	3.71E-07		595.67	471.73	869.29		NO
	Prupe.1G518400.1	Prupe.1G518400	197.5	0.5	0.2	3.4	5.97E-04	8.72E-03		181.97	145.27	265.21		NO
	Prupe.2G012500.1	Prupe.2G012500	1008.1	0.5	0.1	4.6	4.22E-06	1.92E-04		786.35	1090.64	1147.18		SI
	Prupe.3G173200.1	Prupe.3G173200	160.5	0.5	0.1	3.6	2.78E-04	5.03E-03		140.79	135.95	204.81		NO
	Prupe.8G082000.1	Prupe.8G082000	53.6	0.5	0.2	3.5	4.15E-04	6.62E-03		44.30	52.53	64.05		SI
	Prupe.7G152400.1	Prupe.7G152400	149.8	0.5	0.1	3.9	1.11E-04	2.50E-03		125.11	142.86	181.56		SI
	Prupe.6G113100.1	Prupe.6G113100	1423.8	0.5	0.2	3.1	1.73E-03	1.87E-02		1189.82	1354.36	1727.15		SI
	Prupe.6G005200.1	Prupe.6G005200	877.1	0.5	0.1	3.8	1.53E-04	3.23E-03		761.28	765.48	1104.48		SI
	Prupe.7G229400.1	Prupe.7G229400	586.6	0.5	0.1	4.9	9.14E-07	5.52E-05		448.59	660.69	650.39		NO
	Prupe.3G254700.1	Prupe.3G254700	102.3	0.5	0.1	3.8	1.75E-04	3.52E-03		86.03	96.33	124.45		SI
	Prupe.1G431000.1	Prupe.1G431000	10974.0	0.5	0.1	3.9	8.51E-05	2.05E-03		8867.38	11207.78	12846.92		SI
	Prupe.7G213500.1	Prupe.7G213500	254.0	0.5	0.1	3.7	2.01E-04	3.89E-03		209.49	248.94	303.51		SI
	Prupe.2G258500.1	Prupe.2G258500	42.5	0.5	0.2	2.8	4.80E-03	3.86E-02		38.70	32.97	55.88		NO
	Prupe.2G230300.1	Prupe.2G230300	123.3	0.5	0.2	3.2	1.61E-03	1.79E-02		102.24	119.82	147.95		SI
	Prupe.7G077100.1	Prupe.7G077100	461.2	0.5	0.2	2.7	6.98E-03	4.98E-02		367.43	485.26	531.04		SI
	Prupe.1G329500.1	Prupe.1G329500	209.1	0.5	0.2	2.8	5.18E-03	4.06E-02		163.43	227.84	235.91		SI
	Prupe.2G212600.1	Prupe.2G212600	695.4	0.5	0.1	3.8	1.66E-04	3.41E-03		551.92	737.83	796.44		SI
	Prupe.1G337300.1	Prupe.1G337300	952.8	0.5	0.1	3.9	1.01E-04	2.31E-03		856.82	766.34	1235.17		NO
	Prupe.7G062600.1	Prupe.7G062600	223.8	0.5	0.2	2.9	3.38E-03	3.04E-02		175.83	242.67	252.85		SI
	Prupe.1G548200.1	Prupe.1G548200	158.1	0.5	0.2	3.0	2.93E-03	2.75E-02		147.45	114.71	212.14		NO
	Prupe.5G088400.1	Prupe.5G088400	1805.6	0.5	0.1	5.0	4.65E-07	3.26E-05		1529.71	1686.72	2200.28		SI
	Prupe.1G114000.1	Prupe.1G114000	836.7	0.5	0.2	3.0	2.97E-03	2.77E-02		691.62	824.68	993.89		SI
	Prupe.1G110200.1	Prupe.1G110200	260.9	0.5	0.1	3.6	3.32E-04	5.75E-03		191.56	315.46	275.64		NO
	Prupe.5G022100.1	Prupe.5G022100	50.0	0.5	0.2	3.2	1.62E-03	1.80E-02		43.41	44.36	62.36		SI
	Prupe.7G237600.1	Prupe.7G237600	81.2	0.5	0.2	2.9	3.47E-03	3.09E-02		61.62	93.32	88.52		NO
	Prupe.7G251600.1	Prupe.7G251600	300.0	0.5	0.1	5.0	7.11E-07	4.57E-05		269.18	245.15	385.80		NO
	Prupe.3G254500.1	Prupe.3G254500	1148.8	0.5	0.2	3.1	2.00E-03	2.09E-02		1054.66	879.07	1512.64		NO
	Prupe.3G307400.1	Prupe.3G307400	607.4	0.5	0.2	3.4	7.37E-04	1.01E-02		532.75	526.14	763.45		NO
	Prupe.8G168000.1	Prupe.8G168000	1280.6	0.5	0.1	6.1	1.44E-09	2.65E-07		1045.62	1298.19	1498.09		SI
	Prupe.1G570200.1	Prupe.1G570200	234.5	0.5	0.2	2.8	5.36E-03	4.16E-02		168.64	293.11	241.71		NO
	Prupe.2G026500.1	Prupe.2G026500	1513.8	0.5	0.2	2.8	4.83E-03	3.88E-02		1250.22	1500.72	1790.59		SI
	Prupe.2G310800.1	Prupe.2G310800	471.6	0.5	0.1	4.1	4.47E-05	1.24E-03		389.62	467.62	557.49		SI
	Prupe.1G217500.1	Prupe.1G217500	77.4	0.5	0.2	2.7	6.28E-03	4.65E-02		60.71	84.66	86.93		SI
	Prupe.6G102400.1	Prupe.6G102400	1139.4	0.5	0.1	5.3	1.03E-07	9.29E-06		995.30	999.74	1423.25		SI
	Prupe.4G271300.1	Prupe.4G271300	219.9	0.5	0.2	3.1	1.68E-03	1.84E-02		184.82	211.08	263.93		SI
	Prupe.1G358100.1	Prupe.1G358100	127.5	0.5	0.2	3.0	2.98E-03	2.78E-02		107.21	122.15	153.19		SI
	Prupe.5G184800.1	Prupe.5G184800	1029.6	0.5	0.1	4.4	1.10E-05	4.17E-04		920.13	854.14	1314.51		NO
	Prupe.3G034500.1	Prupe.3G034500	820.7	0.5	0.2	3.1	1.95E-03	2.06E-02		728.10	694.31	1039.58		NO
	Prupe.5G042800.1	Prupe.5G042800	57.7	0.5	0.2	2.7	6.18E-03	4.60E-02		43.52	67.31	62.13		NO
	Prupe.7G094600.1	Prupe.7G094600	1353.5	0.5	0.2	2.9	3.65E-03	3.17E-02		1074.91	1451.87	1533.62		SI
	Prupe.8G098400.1	Prupe.8G098400	773.3	0.5	0.1	4.8	1.30E-06	7.43E-05		622.98	808.77	888.27		SI
	Prupe.1G354800.1	Prupe.1G354800	622.5	0.5	0.1	4.3	1.76E-05	5.88E-04		530.29	581.90	755.29		SI
	Prupe.2G114300.1	Prupe.2G114300	1426.7	0.5	0.1	7.1	1.65E-12	9.11E-10		1190.35	1393.24	1696.43		SI
	Prupe.2G153200.1	Prupe.2G153200	281.5	0.5	0.1	4.5	7.25E-06	2.97E-04		234.89	275.78	333.73		SI
	Prupe.8G253000.1	Prupe.8G253000	1105.9	0.5	0.1	4.2	2.20E-05	6.96E-04		961.95	992.26	1363.48		SI
	Prupe.8G271600.1	Prupe.8G271600	351.7	0.5	0.1	3.6	3.01E-04	5.31E-03		307.40	312.25	435.47		SI
	Prupe.2G018500.1	Prupe.2G018500	121.4	0.5	0.2	2.8	5.93E-03	4.48E-02		110.91	96.10	157.16		NO
	Prupe.3G200600.1	Prupe.3G200600	855.9	0.5	0.1	3.9	1.10E-04	2.49E-03		722.23	823.76	1021.71		SI
	Prupe.8G121400.1	Prupe.8G121400	667.2	0.5	0.2	3.1	2.06E-03	2.13E-02		591.12	574.94	835.40		NO
	Prupe.1G534300.1	Prupe.1G534300	149.0	0.5	0.2	3.1	1.66E-03	1.83E-02		137.08	116.97	193.08		NO
	Prupe.3G234800.1	Prupe.3G234800	75.9	0.5	0.2	3.2	1.24E-03	1.49E-02		62.33	77.05	88.33		SI
	Prupe.2G099900.1	Prupe.2G099900	495.7	0.5	0.2	2.9	3.87E-03	3.32E-02		492.85	298.93	695.20		NO
	Prupe.3G192000.1	Prupe.3G192000	4823.8	0.5	0.1	3.5	3.92E-04	6.42E-03		4023.32	4770.17	5677.86		SI
	Prupe.7G262300.1	Prupe.7G262300	566.8	0.5	0.2	2.8	5.10E-03	4.03E-02		450.44	615.65	634.37		SI
	Prupe.7G221900.1	Prupe.7G221900	115.8	0.5	0.1	3.3	8.83E-04	1.16E-02		92.10	125.45	129.81		SI
	Prupe.4G063100.1	Prupe.4G063100	1517.5	0.5	0.1	3.5	5.47E-04	8.18E-03		1256.10	1529.51	1766.93		SI
	Prupe.3G245800.1	Prupe.3G245800	1280.1	0.5	0.2	3.1	1.70E-03	1.86E-02		1096.07	1202.29	1542.05		SI
	Prupe.5G207800.1	Prupe.5G207800	2157.9	0.5	0.1	4.4	1.32E-05	4.75E-04		1856.55	2005.30	2611.82		SI
	Prupe.8G033400.1	Prupe.8G033400	365.2	0.5	0.1	4.1	4.68E-05	1.28E-03		336.89	285.52	473.08		NO
	Prupe.5G160600.1	Prupe.5G160600	91.6	0.5	0.2	2.8	5.74E-03	4.38E-02		82.94	75.11	116.79		NO
	Prupe.8G089300.1	Prupe.8G089300	174.2	0.5	0.1	3.7	1.79E-04	3.57E-03		140.96	183.53	198.02		SI
	Prupe.2G305900.1	Prupe.2G305900	394.0	0.5	0.2	2.9	4.03E-03	3.42E-02		271.41	529.54	380.98		NO
	Prupe.8G160800.1	Prupe.8G160800	592.7	0.5	0.2	3.2	1.44E-03	1.65E-02		497.53	582.67	698.02		SI
	Prupe.6G221700.1	Prupe.6G221700	1268.5	0.5	0.2	2.8	4.70E-03	3.80E-02		955.23	1512.21	1338.09		NO
	Prupe.8G221600.1	Prupe.8G221600	849.3	0.5	0.1	3.7	1.87E-04	3.69E-03		675.24	928.06	944.67		SI
	Prupe.6G055600.1	Prupe.6G055600	870.9	0.5	0.1	3.6	3.33E-04	5.75E-03		714.43	898.86	999.48		SI
	Prupe.8G181200.1	Prupe.8G181200	445.0	0.5	0.1	3.8	1.38E-04	3.00E-03		382.96	416.66	535.28		SI
	Prupe.1G181200.1	Prupe.1G181200	956.8	0.5	0.1	4.4	1.04E-05	3.99E-04		845.18	843.70	1181.52		NO
	Prupe.4G250000.1	Prupe.4G250000	763.9	0.5	0.1	4.7	2.44E-06	1.25E-04		617.31	812.26	862.19		SI
	Prupe.5G005300.1	Prupe.5G005300	184.4	0.5	0.2	2.9	4.06E-03	3.44E-02		140.59	216.66	195.95		NO
	Prupe.4G115400.1	Prupe.4G115400	568.2	0.5	0.1	4.1	3.60E-05	1.04E-03		476.99	561.60	665.90		SI
	Prupe.1G509700.1	Prupe.1G509700	198.5	0.5	0.2	3.0	3.17E-03	2.91E-02		154.46	225.44	215.65		NO
	Prupe.3G093400.1	Prupe.3G093400	2272.7	0.5	0.2	3.1	1.96E-03	2.06E-02		1964.75	2114.31	2738.92		SI
	Prupe.1G285100.1	Prupe.1G285100	896.1	0.5	0.1	3.4	7.11E-04	9.85E-03		711.86	984.94	991.57		SI
	Prupe.7G059400.1	Prupe.7G059400	2257.8	0.5	0.1	5.1	3.55E-07	2.65E-05		1890.65	2249.91	2632.79		SI
	Prupe.5G145300.1	Prupe.5G145300	1146.3	0.5	0.1	4.6	5.31E-06	2.28E-04		1018.71	1002.55	1417.61		NO
	Prupe.8G199900.1	Prupe.8G199900	156.4	0.5	0.1	3.5	4.39E-04	6.95E-03		131.15	155.19	182.86		SI
	Prupe.4G002200.1	Prupe.4G002200	549.9	0.5	0.1	5.3	9.01E-08	8.46E-06		461.95	545.93	641.84		SI
	Prupe.1G448100.1	Prupe.1G448100	1572.7	0.5	0.2	2.7	6.26E-03	4.64E-02		1350.10	1490.87	1877.20		SI
	Prupe.2G234700.1	Prupe.2G234700	632.5	0.5	0.1	3.4	6.14E-04	8.92E-03		518.70	658.19	720.73		SI
	Prupe.6G336300.1	Prupe.6G336300	605.3	0.5	0.1	3.8	1.27E-04	2.79E-03		531.37	545.78	738.68		SI
	Prupe.6G002400.1	Prupe.6G002400	137.0	0.5	0.1	3.7	1.97E-04	3.83E-03		117.26	131.59	162.21		SI
	Prupe.1G482600.1	Prupe.1G482600	612.9	0.5	0.1	3.4	6.54E-04	9.29E-03		530.22	572.83	735.61		SI
	Prupe.5G183000.1	Prupe.5G183000	1753.9	0.5	0.1	4.0	5.81E-05	1.53E-03		1514.86	1648.29	2098.40		SI
	Prupe.1G075100.1	Prupe.1G075100	98.2	0.5	0.2	2.9	3.94E-03	3.37E-02		74.39	117.03	103.30		NO
	Prupe.3G004500.1	Prupe.3G004500	190.4	0.5	0.2	2.7	6.31E-03	4.65E-02		163.61	180.68	226.81		SI
	Prupe.3G011500.1	Prupe.3G011500	104.7	0.5	0.2	2.7	6.40E-03	4.69E-02		87.80	104.82	121.39		SI
	Prupe.1G392100.1	Prupe.1G392100	373.7	0.5	0.2	3.1	2.07E-03	2.15E-02		301.93	401.91	417.33		SI
	Prupe.1G256500.1	Prupe.1G256500	1541.9	0.5	0.1	6.3	3.78E-10	9.03E-08		1339.72	1436.35	1849.55		SI
	Prupe.7G250700.1	Prupe.7G250700	501.9	0.5	0.2	3.0	2.63E-03	2.54E-02		452.39	429.11	624.09		NO
	Prupe.5G198300.1	Prupe.5G198300	1116.0	0.5	0.1	3.2	1.46E-03	1.67E-02		995.39	981.65	1371.01		NO
	Prupe.7G237700.1	Prupe.7G237700	92.3	0.5	0.1	3.1	1.84E-03	1.97E-02		76.97	94.19	105.81		SI
	Prupe.6G127200.1	Prupe.6G127200	2120.6	0.5	0.1	5.9	4.29E-09	6.88E-07		1847.47	1970.67	2543.65		SI
	Prupe.8G192300.1	Prupe.8G192300	832.6	0.5	0.1	4.3	1.53E-05	5.24E-04		712.84	804.08	980.92		SI
	Prupe.1G447900.1	Prupe.1G447900	5740.9	0.5	0.2	3.0	2.52E-03	2.45E-02		4700.58	6052.98	6469.07		SI
	Prupe.4G064700.1	Prupe.4G064700	1780.8	0.5	0.1	3.9	1.07E-04	2.44E-03		1400.48	2015.03	1926.83		NO
	Prupe.3G030700.1	Prupe.3G030700	904.3	0.5	0.1	3.4	6.22E-04	8.98E-03		699.98	1050.65	962.32		NO
	Prupe.7G017700.1	Prupe.7G017700	544.4	0.5	0.1	3.2	1.19E-03	1.44E-02		408.74	663.07	561.44		NO
	Prupe.1G148000.1	Prupe.1G148000	365.9	0.5	0.1	3.9	9.76E-05	2.27E-03		305.06	373.13	419.50		SI
	Prupe.5G176800.1	Prupe.5G176800	2448.6	0.5	0.2	2.7	6.06E-03	4.55E-02		1886.29	2871.66	2588.00		NO
	Prupe.7G246700.1	Prupe.7G246700	608.7	0.5	0.1	3.2	1.60E-03	1.78E-02		556.77	506.19	763.08		NO
	Prupe.I000800.1	Prupe.I000800	57.5	0.5	0.2	2.9	4.13E-03	3.48E-02		49.22	55.75	67.47		SI
	Prupe.8G070100.1	Prupe.8G070100	779.6	0.5	0.2	2.8	5.95E-03	4.49E-02		652.80	791.28	894.63		SI
	Prupe.8G262100.1	Prupe.8G262100	614.7	0.5	0.1	3.1	2.06E-03	2.14E-02		569.34	495.59	779.19		NO
	Prupe.6G340800.1	Prupe.6G340800	497.5	0.5	0.1	3.6	3.39E-04	5.77E-03		390.61	568.01	533.95		NO
	Prupe.4G271100.1	Prupe.4G271100	337.1	0.5	0.1	3.1	1.65E-03	1.82E-02		292.44	318.97	399.92		SI
	Prupe.3G096800.1	Prupe.3G096800	445.6	0.4	0.1	4.1	3.73E-05	1.07E-03		377.67	443.29	515.73		SI
	Prupe.8G244300.1	Prupe.8G244300	161.0	0.4	0.1	3.1	1.95E-03	2.06E-02		118.57	202.45	162.03		NO
	Prupe.8G261000.1	Prupe.8G261000	542.9	0.4	0.1	3.9	8.24E-05	1.99E-03		522.21	394.77	711.68		NO
	Prupe.2G252300.1	Prupe.2G252300	8893.5	0.4	0.1	3.2	1.60E-03	1.78E-02		7802.09	8239.82	10638.63		SI
	Prupe.1G460800.1	Prupe.1G460800	608.5	0.4	0.1	3.0	2.43E-03	2.40E-02		555.13	513.86	756.38		NO
	Prupe.1G577500.1	Prupe.1G577500	1035.7	0.4	0.1	3.0	2.85E-03	2.70E-02		1002.13	740.44	1364.49		NO
	Prupe.1G216900.1	Prupe.1G216900	696.1	0.4	0.2	2.7	6.50E-03	4.74E-02		630.87	599.28	858.13		NO
	Prupe.1G550200.1	Prupe.1G550200	481.1	0.4	0.1	3.4	5.86E-04	8.62E-03		364.23	583.24	495.76		NO
	Prupe.2G119800.1	Prupe.2G119800	71.3	0.4	0.2	2.7	6.53E-03	4.76E-02		59.63	73.55	80.72		SI
	Prupe.7G191200.1	Prupe.7G191200	588.2	0.4	0.1	3.0	2.47E-03	2.42E-02		489.80	610.34	664.57		SI
	Prupe.2G173500.1	Prupe.2G173500	162.7	0.4	0.2	2.7	6.03E-03	4.54E-02		155.02	123.17	209.98		NO
	Prupe.1G512800.1	Prupe.1G512800	645.9	0.4	0.1	4.6	4.54E-06	2.00E-04		495.69	769.14	672.92		NO
	Prupe.5G177900.1	Prupe.5G177900	1072.7	0.4	0.1	3.6	3.37E-04	5.76E-03		928.78	1028.87	1260.33		SI
	Prupe.1G542900.1	Prupe.1G542900	773.5	0.4	0.1	4.3	2.12E-05	6.76E-04		663.40	757.67	899.57		SI
	Prupe.8G035500.1	Prupe.8G035500	592.5	0.4	0.1	4.1	3.46E-05	1.01E-03		454.83	705.91	616.82		NO
	Prupe.5G035300.1	Prupe.5G035300	2068.1	0.4	0.1	3.4	7.74E-04	1.04E-02		1716.13	2161.10	2327.18		SI
	Prupe.6G350400.1	Prupe.6G350400	827.7	0.4	0.1	4.4	9.31E-06	3.64E-04		706.85	818.40	957.82		SI
	Prupe.3G242000.1	Prupe.3G242000	1264.3	0.4	0.1	3.0	2.90E-03	2.73E-02		1018.48	1394.34	1380.05		NO
	Prupe.6G325000.1	Prupe.6G325000	138.5	0.4	0.1	3.3	9.09E-04	1.19E-02		117.45	139.11	158.99		SI
	Prupe.3G205000.1	Prupe.3G205000	1771.3	0.4	0.1	3.4	6.68E-04	9.40E-03		1343.48	2151.51	1818.97		NO
	Prupe.2G262100.1	Prupe.2G262100	281.0	0.4	0.1	3.2	1.56E-03	1.76E-02		225.34	312.87	304.89		NO
	Prupe.1G130400.1	Prupe.1G130400	1883.8	0.4	0.1	4.7	2.16E-06	1.12E-04		1536.35	2036.14	2079.02		SI
	Prupe.1G136900.1	Prupe.1G136900	627.4	0.4	0.2	2.7	6.69E-03	4.83E-02		486.43	737.79	658.06		NO
	Prupe.1G001100.1	Prupe.1G001100	1404.8	0.4	0.1	3.3	1.10E-03	1.35E-02		1273.24	1219.71	1721.48		NO
	Prupe.5G074800.1	Prupe.5G074800	541.3	0.4	0.2	2.8	5.05E-03	4.01E-02		496.36	456.85	670.65		NO
	Prupe.3G150100.1	Prupe.3G150100	152.3	0.4	0.1	3.7	1.89E-04	3.72E-03		124.06	164.84	168.00		SI
	Prupe.3G074300.1	Prupe.3G074300	854.4	0.4	0.1	4.0	6.25E-05	1.62E-03		710.83	891.95	960.33		SI
	Prupe.1G284300.1	Prupe.1G284300	5831.2	0.4	0.1	3.6	2.65E-04	4.82E-03		5256.62	5132.37	7104.59		NO
	Prupe.8G263500.1	Prupe.8G263500	1623.5	0.4	0.1	4.2	2.48E-05	7.68E-04		1468.25	1418.61	1983.58		NO
	Prupe.5G104000.1	Prupe.5G104000	477.7	0.4	0.1	4.9	8.02E-07	5.01E-05		376.93	546.69	509.47		NO
	Prupe.8G049000.1	Prupe.8G049000	1288.4	0.4	0.1	3.5	4.13E-04	6.60E-03		1049.78	1398.36	1417.10		SI
	Prupe.1G423100.1	Prupe.1G423100	439.1	0.4	0.1	4.5	8.39E-06	3.36E-04		381.85	420.84	514.50		SI
	Prupe.6G068000.1	Prupe.6G068000	2129.4	0.4	0.1	3.6	3.64E-04	6.06E-03		1658.06	2495.49	2234.56		NO
	Prupe.7G235200.1	Prupe.7G235200	698.6	0.4	0.1	3.2	1.32E-03	1.55E-02		650.50	568.37	876.79		NO
	Prupe.3G148200.1	Prupe.3G148200	129.8	0.4	0.2	2.7	6.21E-03	4.61E-02		112.38	125.88	151.21		SI
	Prupe.8G126100.1	Prupe.8G126100	427.9	0.4	0.2	2.7	6.67E-03	4.83E-02		418.71	418.55	563.32		NO
	Prupe.3G311500.1	Prupe.3G311500	1210.2	0.4	0.2	2.8	4.61E-03	3.75E-02		1102.35	1045.91	1482.26		NO
	Prupe.6G300300.1	Prupe.6G300300	372.5	0.4	0.1	4.1	4.94E-05	1.34E-03		344.14	311.50	461.98		NO
	Prupe.6G031300.1	Prupe.6G031300	434.6	0.4	0.2	2.7	6.48E-03	4.73E-02		336.48	515.52	451.70		NO
	Prupe.8G170900.1	Prupe.8G170900	194.5	0.4	0.1	3.2	1.32E-03	1.55E-02		165.87	195.29	222.43		SI
	Prupe.5G132400.1	Prupe.5G132400	837.5	0.4	0.1	3.5	5.11E-04	7.76E-03		699.58	876.25	936.77		SI
	Prupe.2G239900.1	Prupe.2G239900	545.8	0.4	0.1	2.8	4.43E-03	3.67E-02		527.75	403.43	706.33		NO
	Prupe.8G260500.1	Prupe.8G260500	313.9	0.4	0.2	2.8	5.82E-03	4.42E-02		288.10	268.20	385.47		NO
	Prupe.2G276700.1	Prupe.2G276700	339.3	0.4	0.1	3.3	8.86E-04	1.16E-02		293.73	331.54	392.76		SI
	Prupe.3G231400.1	Prupe.3G231400	256.4	0.4	0.1	2.9	3.38E-03	3.04E-02		214.45	267.78	286.98		SI
	Prupe.6G063600.1	Prupe.6G063600	1078.7	0.4	0.1	3.6	3.28E-04	5.70E-03		980.77	944.18	1311.27		NO
	Prupe.1G260600.1	Prupe.1G260600	195.8	0.4	0.1	3.0	2.80E-03	2.66E-02		176.97	174.10	236.19		NO
	Prupe.3G039700.1	Prupe.3G039700	1749.9	0.4	0.1	3.4	7.84E-04	1.05E-02		1498.88	1748.96	2001.93		SI
	Prupe.6G187500.1	Prupe.6G187500	671.3	0.4	0.1	2.9	4.31E-03	3.60E-02		650.19	495.91	867.76		NO
	Prupe.4G285900.1	Prupe.4G285900	1547.0	0.4	0.1	6.6	4.28E-11	1.55E-08		1328.55	1538.96	1773.37		SI
	Prupe.3G121200.1	Prupe.3G121200	62.0	0.4	0.1	2.8	5.35E-03	4.16E-02		52.93	62.11	71.00		SI
	Prupe.1G001300.1	Prupe.1G001300	1642.2	0.4	0.1	4.6	3.80E-06	1.77E-04		1366.21	1739.54	1820.98		SI
	Prupe.2G287700.1	Prupe.2G287700	117.0	0.4	0.1	3.5	4.07E-04	6.56E-03		95.59	128.79	126.69		NO
	Prupe.6G041800.1	Prupe.6G041800	418.2	0.4	0.1	3.0	2.87E-03	2.71E-02		362.20	410.54	481.90		SI
	Prupe.4G132600.1	Prupe.4G132600	528.4	0.4	0.1	3.5	3.86E-04	6.37E-03		449.29	538.68	597.22		SI
	Prupe.2G091900.1	Prupe.2G091900	87.4	0.4	0.1	3.2	1.28E-03	1.52E-02		78.40	79.54	104.34		SI
	Prupe.3G185600.1	Prupe.3G185600	1104.1	0.4	0.1	3.6	3.37E-04	5.76E-03		928.63	1147.48	1236.06		SI
	Prupe.7G253600.1	Prupe.7G253600	4522.8	0.4	0.1	2.9	3.68E-03	3.19E-02		3923.52	4427.14	5217.71		SI
	Prupe.8G178100.1	Prupe.8G178100	3060.7	0.4	0.1	4.5	6.04E-06	2.53E-04		2664.81	2973.56	3543.69		SI
	Prupe.1G066100.1	Prupe.1G066100	205.1	0.4	0.1	4.9	9.81E-07	5.87E-05		172.11	214.04	229.03		SI
	Prupe.8G251000.1	Prupe.8G251000	1015.1	0.4	0.1	3.3	9.71E-04	1.24E-02		887.53	979.23	1178.58		SI
	Prupe.3G248000.1	Prupe.3G248000	166.5	0.4	0.1	2.9	3.92E-03	3.35E-02		154.70	139.43	205.28		NO
	Prupe.7G098100.1	Prupe.7G098100	245.8	0.4	0.1	3.0	2.64E-03	2.55E-02		213.06	242.10	282.34		SI
	Prupe.4G042200.1	Prupe.4G042200	230.0	0.4	0.1	3.7	2.48E-04	4.59E-03		174.70	283.33	231.95		NO
	Prupe.5G195000.1	Prupe.5G195000	177.5	0.4	0.1	3.4	7.68E-04	1.04E-02		164.69	149.66	218.01		NO
	Prupe.6G335800.1	Prupe.6G335800	3083.8	0.4	0.1	3.2	1.46E-03	1.67E-02		2604.83	3195.06	3451.66		SI
	Prupe.8G201400.1	Prupe.8G201400	617.0	0.4	0.1	2.9	3.23E-03	2.94E-02		494.86	700.98	655.26		NO
	Prupe.2G158800.1	Prupe.2G158800	1774.9	0.4	0.1	3.0	3.18E-03	2.91E-02		1355.79	2173.65	1795.37		NO
	Prupe.3G295400.1	Prupe.3G295400	267.9	0.4	0.1	4.3	1.97E-05	6.37E-04		233.64	261.08	309.04		SI
	Prupe.1G222100.1	Prupe.1G222100	336.5	0.4	0.1	2.8	4.80E-03	3.86E-02		253.33	421.45	334.86		NO
	Prupe.1G227300.1	Prupe.1G227300	143.2	0.4	0.1	3.2	1.37E-03	1.59E-02		112.95	167.34	149.44		NO
	Prupe.4G049200.1	Prupe.4G049200	134.0	0.4	0.1	2.8	4.60E-03	3.75E-02		102.69	163.15	136.23		NO
	Prupe.2G091500.1	Prupe.2G091500	3936.6	0.4	0.1	3.2	1.37E-03	1.60E-02		3051.30	4723.49	4035.16		NO
	Prupe.1G451600.1	Prupe.1G451600	921.2	0.4	0.1	3.1	1.66E-03	1.83E-02		886.94	704.33	1172.23		NO
	Prupe.4G277800.1	Prupe.4G277800	1233.2	0.4	0.1	3.7	1.87E-04	3.69E-03		985.17	1411.43	1303.14		NO
	Prupe.8G109600.1	Prupe.8G109600	470.3	0.4	0.1	2.7	6.36E-03	4.68E-02		386.84	512.82	511.14		NO
	Prupe.4G011800.1	Prupe.4G011800	533.7	0.4	0.1	2.9	3.59E-03	3.15E-02		442.54	574.33	584.28		SI
	Prupe.7G263100.1	Prupe.7G263100	870.7	0.4	0.1	2.8	5.08E-03	4.02E-02		725.19	929.41	957.49		SI
	Prupe.1G395900.1	Prupe.1G395900	222.1	0.4	0.1	3.2	1.33E-03	1.55E-02		181.67	245.18	239.33		NO
	Prupe.3G161600.1	Prupe.3G161600	846.9	0.4	0.1	3.7	2.04E-04	3.92E-03		753.18	794.84	992.83		SI
	Prupe.1G004400.1	Prupe.1G004400	1045.0	0.4	0.1	2.9	3.44E-03	3.07E-02		899.82	1050.67	1184.49		SI
	Prupe.5G211100.1	Prupe.5G211100	643.6	0.4	0.1	3.2	1.35E-03	1.58E-02		599.73	542.41	788.75		NO
	Prupe.2G092100.1	Prupe.2G092100	1014.1	0.4	0.1	3.1	2.23E-03	2.25E-02		877.54	1009.81	1154.92		SI
	Prupe.2G250100.1	Prupe.2G250100	584.6	0.4	0.1	4.0	7.65E-05	1.90E-03		511.37	569.89	672.57		SI
	Prupe.1G581700.1	Prupe.1G581700	1234.4	0.4	0.1	5.4	8.35E-08	7.96E-06		1054.60	1261.95	1386.76		SI
	Prupe.1G427200.1	Prupe.1G427200	809.4	0.4	0.1	3.0	3.01E-03	2.80E-02		645.64	933.51	848.92		NO
	Prupe.7G127000.1	Prupe.7G127000	1257.8	0.4	0.1	3.5	4.11E-04	6.58E-03		1119.76	1183.29	1470.28		SI
	Prupe.6G258500.1	Prupe.6G258500	492.2	0.4	0.1	2.9	3.23E-03	2.94E-02		402.74	544.95	528.83		NO
	Prupe.1G001000.1	Prupe.1G001000	578.4	0.4	0.1	4.5	6.01E-06	2.52E-04		494.30	592.22	648.83		SI
	Prupe.2G211700.1	Prupe.2G211700	959.3	0.4	0.1	2.9	3.64E-03	3.17E-02		759.93	1120.18	997.82		NO
	Prupe.4G175900.1	Prupe.4G175900	528.1	0.4	0.1	3.1	1.95E-03	2.06E-02		421.40	609.90	553.14		NO
	Prupe.1G279200.1	Prupe.1G279200	711.6	0.4	0.1	3.8	1.25E-04	2.75E-03		602.41	741.62	790.66		SI
	Prupe.1G311600.1	Prupe.1G311600	579.8	0.4	0.1	3.0	2.44E-03	2.40E-02		469.49	654.74	615.31		NO
	Prupe.4G044000.1	Prupe.4G044000	537.7	0.4	0.1	4.0	6.40E-05	1.66E-03		514.01	425.87	673.17		NO
	Prupe.8G125600.1	Prupe.8G125600	590.4	0.4	0.1	4.8	1.99E-06	1.05E-04		507.33	599.50	664.46		SI
	Prupe.6G361900.1	Prupe.6G361900	4616.4	0.4	0.1	4.4	9.13E-06	3.59E-04		3820.03	5031.59	4997.56		NO
	Prupe.6G177400.1	Prupe.6G177400	317.9	0.4	0.1	3.6	3.27E-04	5.70E-03		279.76	307.94	366.07		SI
	Prupe.2G217800.1	Prupe.2G217800	1213.8	0.4	0.1	3.0	2.36E-03	2.35E-02		1117.38	1062.90	1461.00		NO
	Prupe.8G184200.1	Prupe.8G184200	2887.7	0.4	0.1	7.6	2.33E-14	2.46E-11		2504.07	2886.23	3272.80		SI
	Prupe.7G252300.1	Prupe.7G252300	603.9	0.4	0.1	4.0	5.36E-05	1.43E-03		578.12	478.48	755.22		NO
	Prupe.7G237100.1	Prupe.7G237100	1257.6	0.4	0.1	3.2	1.38E-03	1.60E-02		1068.44	1309.01	1395.36		SI
	Prupe.6G315000.1	Prupe.6G315000	2043.0	0.4	0.1	3.3	1.15E-03	1.40E-02		1716.86	2171.15	2240.96		SI
	Prupe.3G067900.1	Prupe.3G067900	935.7	0.4	0.1	2.8	4.99E-03	3.97E-02		807.07	947.36	1052.59		SI
	Prupe.3G005000.1	Prupe.3G005000	2077.3	0.4	0.1	3.0	2.97E-03	2.77E-02		1841.70	1987.65	2402.41		SI
	Prupe.2G146800.1	Prupe.2G146800	3193.7	0.4	0.1	2.9	4.02E-03	3.42E-02		2855.37	3001.40	3724.35		SI
	Prupe.4G013400.1	Prupe.4G013400	998.6	0.4	0.1	3.4	5.88E-04	8.63E-03		883.53	959.65	1152.74		SI
	Prupe.3G247800.1	Prupe.3G247800	312.5	0.4	0.1	2.8	4.37E-03	3.63E-02		266.67	323.07	347.62		SI
	Prupe.5G144700.1	Prupe.5G144700	302.8	0.4	0.1	2.9	3.46E-03	3.09E-02		252.45	327.63	328.40		SI
	Prupe.4G066500.1	Prupe.4G066500	1510.2	0.4	0.1	3.2	1.40E-03	1.61E-02		1303.29	1530.61	1696.62		SI
	Prupe.8G221300.1	Prupe.8G221300	342.9	0.4	0.1	2.9	3.93E-03	3.36E-02		295.69	348.64	384.45		SI
	Prupe.3G243100.1	Prupe.3G243100	1416.1	0.4	0.1	2.8	5.93E-03	4.48E-02		1151.62	1598.61	1498.13		NO
	Prupe.1G187300.1	Prupe.1G187300	710.6	0.4	0.1	3.3	9.18E-04	1.20E-02		619.62	706.89	805.41		SI
	Prupe.5G156700.1	Prupe.5G156700	700.0	0.4	0.1	3.3	9.57E-04	1.23E-02		579.44	768.79	751.88		NO
	Prupe.6G191600.1	Prupe.6G191600	2518.9	0.4	0.1	2.8	5.34E-03	4.15E-02		2106.70	2716.13	2733.93		SI
	Prupe.2G021000.1	Prupe.2G021000	704.7	0.4	0.1	3.3	9.74E-04	1.24E-02		591.13	755.83	767.12		SI
	Prupe.3G276700.1	Prupe.3G276700	2578.1	0.4	0.1	3.3	9.03E-04	1.18E-02		2313.40	2421.33	2999.63		SI
	Prupe.4G222700.1	Prupe.4G222700	449.8	0.4	0.1	3.2	1.44E-03	1.66E-02		367.07	505.90	476.38		NO
	Prupe.3G150000.1	Prupe.3G150000	1533.8	0.4	0.1	3.0	2.29E-03	2.29E-02		1355.31	1490.48	1755.65		SI
	Prupe.1G495400.1	Prupe.1G495400	457.8	0.4	0.1	3.2	1.24E-03	1.48E-02		403.26	448.08	522.08		SI
	Prupe.3G217400.1	Prupe.3G217400	9066.3	0.4	0.1	2.8	4.58E-03	3.74E-02		7468.28	10057.03	9673.53		NO
	Prupe.8G102400.1	Prupe.8G102400	217.0	0.4	0.1	3.7	2.16E-04	4.11E-03		199.44	193.89	257.58		NO
	Prupe.6G270200.1	Prupe.6G270200	3715.5	0.4	0.1	3.0	2.45E-03	2.41E-02		3257.12	3675.46	4214.00		SI
	Prupe.8G026000.1	Prupe.8G026000	263.4	0.4	0.1	2.7	6.87E-03	4.93E-02		236.10	248.81	305.36		SI
	Prupe.3G018400.1	Prupe.3G018400	5119.7	0.4	0.1	3.0	3.14E-03	2.89E-02		4661.19	4675.83	6022.22		SI
	Prupe.2G307100.1	Prupe.2G307100	97.4	0.4	0.1	3.4	6.14E-04	8.92E-03		87.87	90.95	113.23		SI
	Prupe.6G359900.1	Prupe.6G359900	477.5	0.4	0.1	2.7	6.39E-03	4.69E-02		376.04	572.55	483.98		NO
	Prupe.3G232100.1	Prupe.3G232100	518.6	0.4	0.1	2.9	3.78E-03	3.27E-02		464.15	494.67	596.99		SI
	Prupe.6G300600.1	Prupe.6G300600	508.3	0.4	0.1	3.5	5.55E-04	8.27E-03		442.05	514.17	568.53		SI
	Prupe.3G302400.1	Prupe.3G302400	364.7	0.4	0.1	3.0	2.75E-03	2.63E-02		321.28	360.24	412.68		SI
	Prupe.7G206000.1	Prupe.7G206000	3744.8	0.4	0.1	4.4	1.27E-05	4.59E-04		3266.97	3773.12	4194.44		SI
	Prupe.2G256300.1	Prupe.2G256300	391.7	0.4	0.1	3.8	1.49E-04	3.17E-03		342.46	393.59	439.08		SI
	Prupe.3G265600.1	Prupe.3G265600	970.6	0.4	0.1	3.4	7.40E-04	1.02E-02		877.14	911.32	1123.46		SI
	Prupe.6G006900.1	Prupe.6G006900	697.3	0.4	0.1	3.9	7.93E-05	1.94E-03		617.00	685.00	790.02		SI
	Prupe.8G058700.1	Prupe.8G058700	523.3	0.4	0.1	3.4	8.02E-04	1.07E-02		441.67	562.37	565.84		SI
	Prupe.7G240600.1	Prupe.7G240600	446.9	0.4	0.1	2.9	3.30E-03	2.99E-02		383.53	466.45	490.79		SI
	Prupe.6G314700.1	Prupe.6G314700	805.8	0.4	0.1	3.7	1.91E-04	3.73E-03		684.63	856.58	876.05		SI
	Prupe.6G001600.1	Prupe.6G001600	2328.3	0.4	0.1	3.1	1.68E-03	1.85E-02		1961.87	2512.51	2510.48		NO
	Prupe.8G177500.1	Prupe.8G177500	1505.8	0.4	0.1	3.2	1.42E-03	1.63E-02		1285.08	1590.41	1641.94		SI
	Prupe.1G448700.1	Prupe.1G448700	329.2	0.4	0.1	4.6	4.45E-06	1.98E-04		270.99	370.22	346.34		NO
	Prupe.6G043600.1	Prupe.6G043600	143.2	0.4	0.1	2.8	4.56E-03	3.73E-02		132.58	127.70	169.43		NO
	Prupe.6G082200.1	Prupe.6G082200	1129.4	0.4	0.1	2.9	3.69E-03	3.20E-02		961.97	1198.48	1227.89		SI
	Prupe.7G148300.1	Prupe.7G148300	7954.0	0.4	0.1	2.8	4.44E-03	3.68E-02		7589.79	6586.56	9685.68		NO
	Prupe.2G287200.1	Prupe.2G287200	240.6	0.4	0.1	3.7	2.44E-04	4.54E-03		213.70	235.32	272.82		SI
	Prupe.7G005100.1	Prupe.7G005100	1459.4	0.4	0.1	3.9	1.11E-04	2.50E-03		1184.05	1684.27	1510.01		NO
	Prupe.2G078200.1	Prupe.2G078200	335.1	0.3	0.1	2.9	4.33E-03	3.61E-02		284.42	358.99	361.88		SI
	Prupe.8G030900.1	Prupe.8G030900	95.7	0.3	0.1	2.8	5.75E-03	4.38E-02		79.35	107.13	100.67		NO
	Prupe.6G228600.1	Prupe.6G228600	259.5	0.3	0.1	2.7	5.99E-03	4.51E-02		217.88	283.47	277.29		NO
	Prupe.1G568200.1	Prupe.1G568200	788.4	0.3	0.1	3.3	1.03E-03	1.29E-02		695.98	784.26	884.88		SI
	Prupe.5G140500.1	Prupe.5G140500	516.6	0.3	0.1	3.0	2.59E-03	2.51E-02		441.72	547.31	560.69		SI
	Prupe.5G146300.1	Prupe.5G146300	199.4	0.3	0.1	3.1	2.00E-03	2.09E-02		181.21	187.36	229.58		SI
	Prupe.2G246000.1	Prupe.2G246000	742.6	0.3	0.1	2.9	3.67E-03	3.19E-02		648.57	756.35	822.77		SI
	Prupe.7G122600.1	Prupe.7G122600	697.9	0.3	0.1	3.2	1.16E-03	1.41E-02		596.02	741.97	755.80		SI
	Prupe.6G025500.1	Prupe.6G025500	944.5	0.3	0.1	2.8	4.59E-03	3.75E-02		741.93	1151.83	939.84		NO
	Prupe.1G057500.1	Prupe.1G057500	372.2	0.3	0.1	3.3	1.00E-03	1.26E-02		333.33	361.40	421.73		SI
	Prupe.4G001300.1	Prupe.4G001300	1005.9	0.3	0.1	3.6	3.31E-04	5.74E-03		913.68	949.38	1154.61		SI
	Prupe.6G316200.1	Prupe.6G316200	228.1	0.3	0.1	3.2	1.32E-03	1.55E-02		205.16	219.61	259.41		SI
	Prupe.1G545000.1	Prupe.1G545000	109.3	0.3	0.1	3.5	5.33E-04	8.04E-03		96.98	108.02	122.80		SI
	Prupe.4G240000.1	Prupe.4G240000	295.8	0.3	0.1	3.0	2.87E-03	2.71E-02		233.32	360.14	293.96		NO
	Prupe.5G058500.1	Prupe.5G058500	1131.9	0.3	0.1	2.8	4.78E-03	3.85E-02		996.97	1143.70	1255.16		SI
	Prupe.1G409300.1	Prupe.1G409300	353.9	0.3	0.1	2.7	6.43E-03	4.70E-02		302.42	378.13	381.28		SI
	Prupe.1G344300.1	Prupe.1G344300	466.3	0.3	0.1	3.4	7.66E-04	1.04E-02		408.49	476.52	513.84		SI
	Prupe.3G152000.1	Prupe.3G152000	852.6	0.3	0.1	3.8	1.77E-04	3.56E-03		776.59	806.38	974.78		SI
	Prupe.5G071100.1	Prupe.5G071100	324.3	0.3	0.1	2.9	3.75E-03	3.24E-02		261.64	383.03	328.19		NO
	Prupe.2G117100.1	Prupe.2G117100	914.5	0.3	0.1	3.3	9.30E-04	1.21E-02		784.57	974.96	983.89		SI
	Prupe.6G135800.1	Prupe.6G135800	619.6	0.3	0.1	2.8	4.62E-03	3.76E-02		552.02	614.61	692.19		SI
	Prupe.2G138100.1	Prupe.2G138100	947.8	0.3	0.1	2.8	5.92E-03	4.48E-02		769.23	1110.00	964.08		NO
	Prupe.7G164900.1	Prupe.7G164900	1358.8	0.3	0.1	3.6	3.58E-04	5.99E-03		1231.34	1301.99	1543.13		SI
	Prupe.2G272700.1	Prupe.2G272700	384.9	0.3	0.1	4.0	7.25E-05	1.83E-03		364.76	333.61	456.25		NO
	Prupe.8G098100.1	Prupe.8G098100	905.0	0.3	0.1	3.2	1.52E-03	1.73E-02		804.92	902.08	1007.89		SI
	Prupe.6G004900.1	Prupe.6G004900	210.1	0.3	0.1	2.9	3.81E-03	3.29E-02		183.26	217.79	229.11		SI
	Prupe.6G278200.1	Prupe.6G278200	793.2	0.3	0.1	3.6	3.39E-04	5.77E-03		703.08	798.49	878.18		SI
	Prupe.1G077200.1	Prupe.1G077200	644.9	0.3	0.1	3.5	3.96E-04	6.46E-03		590.62	607.88	736.19		SI
	Prupe.2G259600.1	Prupe.2G259600	119.4	0.3	0.1	2.8	5.34E-03	4.15E-02		112.42	105.71	139.93		NO
	Prupe.7G122300.1	Prupe.7G122300	417.6	0.3	0.1	2.9	3.21E-03	2.94E-02		390.11	375.82	486.76		NO
	Prupe.7G259700.1	Prupe.7G259700	2060.3	0.3	0.1	4.0	5.37E-05	1.43E-03		1908.67	1893.19	2379.06		NO
	Prupe.1G349800.1	Prupe.1G349800	641.1	0.3	0.1	4.3	1.84E-05	6.05E-04		617.02	536.32	769.89		NO
	Prupe.5G114600.1	Prupe.5G114600	221.7	0.3	0.1	3.0	3.01E-03	2.80E-02		187.33	244.32	233.50		NO
	Prupe.3G212400.1	Prupe.3G212400	838.5	0.3	0.1	2.9	3.87E-03	3.32E-02		738.44	857.45	919.57		SI
	Prupe.5G228300.1	Prupe.5G228300	2303.8	0.3	0.1	2.9	4.33E-03	3.61E-02		2104.15	2188.15	2619.01		SI
	Prupe.1G507600.1	Prupe.1G507600	777.6	0.3	0.1	3.9	9.17E-05	2.16E-03		686.67	791.63	854.42		SI
	Prupe.1G393900.1	Prupe.1G393900	6949.9	0.3	0.1	3.4	7.12E-04	9.85E-03		6326.21	6653.82	7869.68		SI
	Prupe.1G480800.1	Prupe.1G480800	1656.4	0.3	0.1	3.3	1.08E-03	1.34E-02		1513.45	1572.50	1883.27		SI
	Prupe.7G038300.1	Prupe.7G038300	244.3	0.3	0.1	3.5	4.40E-04	6.96E-03		230.12	217.08	285.64		NO
	Prupe.1G584800.1	Prupe.1G584800	1583.6	0.3	0.1	2.7	6.15E-03	4.60E-02		1381.30	1655.28	1714.13		SI
	Prupe.6G270400.1	Prupe.6G270400	402.1	0.3	0.1	3.1	1.64E-03	1.82E-02		377.50	360.93	467.88		NO
	Prupe.5G182200.1	Prupe.5G182200	499.2	0.3	0.1	4.5	5.57E-06	2.36E-04		421.26	554.90	521.43		NO
	Prupe.1G547900.1	Prupe.1G547900	348.5	0.3	0.1	3.0	2.42E-03	2.39E-02		283.52	410.87	350.96		NO
	Prupe.6G350600.1	Prupe.6G350600	1560.3	0.3	0.1	3.0	2.96E-03	2.77E-02		1388.87	1573.74	1718.20		SI
	Prupe.1G420400.1	Prupe.1G420400	186.5	0.3	0.1	2.9	3.64E-03	3.17E-02		166.63	187.72	205.28		SI
	Prupe.5G182500.1	Prupe.5G182500	416.7	0.3	0.1	3.3	1.05E-03	1.31E-02		410.29	332.89	506.98		NO
	Prupe.3G007400.1	Prupe.3G007400	1571.9	0.3	0.1	3.4	6.42E-04	9.16E-03		1470.39	1428.03	1817.32		NO
	Prupe.7G003800.1	Prupe.7G003800	933.0	0.3	0.1	2.7	6.72E-03	4.84E-02		778.73	1058.52	961.74		NO
	Prupe.3G213900.1	Prupe.3G213900	1571.1	0.3	0.1	4.4	1.10E-05	4.17E-04		1360.53	1674.99	1677.83		SI
	Prupe.5G125200.1	Prupe.5G125200	2428.3	0.3	0.1	3.2	1.56E-03	1.76E-02		2204.14	2361.07	2719.57		SI
	Prupe.2G300400.1	Prupe.2G300400	2169.8	0.3	0.1	3.0	2.78E-03	2.65E-02		1819.62	2448.92	2240.84		NO
	Prupe.5G185000.1	Prupe.5G185000	2551.6	0.3	0.1	3.7	2.33E-04	4.36E-03		2397.50	2306.30	2951.11		NO
	Prupe.8G088600.1	Prupe.8G088600	2486.9	0.3	0.1	5.0	4.43E-07	3.16E-05		2118.74	2736.86	2605.21		NO
	Prupe.3G064100.1	Prupe.3G064100	327.6	0.3	0.1	2.9	4.27E-03	3.57E-02		312.33	287.12	383.44		NO
	Prupe.8G222800.1	Prupe.8G222800	916.0	0.3	0.1	2.8	4.62E-03	3.75E-02		781.91	1005.39	960.83		NO
	Prupe.8G131700.1	Prupe.8G131700	916.3	0.3	0.1	3.6	3.41E-04	5.78E-03		856.85	841.88	1050.26		NO
	Prupe.6G020200.1	Prupe.6G020200	988.2	0.3	0.1	4.7	2.65E-06	1.34E-04		866.07	1037.04	1061.38		SI
	Prupe.6G003400.1	Prupe.6G003400	245.3	0.3	0.1	2.8	5.50E-03	4.24E-02		224.44	235.98	275.53		SI
	Prupe.1G382100.1	Prupe.1G382100	593.4	0.3	0.1	4.1	4.59E-05	1.26E-03		552.42	551.97	675.73		NO
	Prupe.2G118900.1	Prupe.2G118900	238.1	0.3	0.1	3.1	1.75E-03	1.90E-02		202.55	264.74	247.10		NO
	Prupe.2G300300.1	Prupe.2G300300	645.2	0.3	0.1	2.8	5.64E-03	4.33E-02		635.29	523.78	776.52		NO
	Prupe.7G165200.1	Prupe.7G165200	364.3	0.3	0.1	3.1	2.16E-03	2.20E-02		317.48	387.26	388.12		SI
	Prupe.1G391900.1	Prupe.1G391900	1492.9	0.3	0.1	2.8	5.39E-03	4.18E-02		1302.49	1583.25	1592.94		SI
	Prupe.8G016500.1	Prupe.8G016500	173.3	0.3	0.1	3.6	3.34E-04	5.75E-03		155.51	174.86	189.68		SI
	Prupe.1G216500.1	Prupe.1G216500	892.2	0.3	0.1	3.4	6.59E-04	9.32E-03		792.53	918.93	965.16		SI
	Prupe.4G089700.1	Prupe.4G089700	1045.1	0.3	0.1	3.8	1.19E-04	2.65E-03		975.46	972.24	1187.64		NO
	Prupe.1G206800.1	Prupe.1G206800	1246.1	0.3	0.1	2.7	6.12E-03	4.58E-02		1110.34	1276.79	1351.22		SI
	Prupe.7G189300.1	Prupe.7G189300	373.4	0.3	0.1	2.8	4.96E-03	3.95E-02		322.20	405.77	392.37		NO
	Prupe.3G215800.1	Prupe.3G215800	3044.3	0.3	0.1	3.5	4.10E-04	6.57E-03		2638.93	3290.24	3203.65		NO
	Prupe.5G222900.1	Prupe.5G222900	622.4	0.3	0.1	2.8	4.48E-03	3.69E-02		536.57	679.66	650.98		NO
	Prupe.8G167300.1	Prupe.8G167300	1159.8	0.3	0.1	3.3	1.02E-03	1.28E-02		984.06	1302.14	1193.24		NO
	Prupe.8G163600.1	Prupe.8G163600	486.6	0.3	0.1	3.0	2.78E-03	2.65E-02		441.90	482.89	534.97		SI
	Prupe.2G175300.1	Prupe.2G175300	7128.3	0.3	0.1	3.0	2.54E-03	2.47E-02		6106.43	7955.77	7322.67		NO
	Prupe.4G224400.1	Prupe.4G224400	515.7	0.3	0.1	3.0	2.70E-03	2.59E-02		474.14	505.07	567.96		SI
	Prupe.2G293200.1	Prupe.2G293200	240.2	0.3	0.1	2.8	4.66E-03	3.78E-02		213.80	251.27	255.50		SI
	Prupe.2G327400.1	Prupe.2G327400	460.8	0.3	0.1	3.0	2.39E-03	2.38E-02		387.97	531.03	463.32		NO
	Prupe.1G333200.1	Prupe.1G333200	880.1	0.3	0.1	3.0	2.46E-03	2.41E-02		801.88	881.42	957.13		SI
	Prupe.1G557500.1	Prupe.1G557500	598.7	0.3	0.1	2.8	5.74E-03	4.38E-02		581.47	521.86	692.92		NO
	Prupe.5G063900.1	Prupe.5G063900	1108.0	0.3	0.1	3.7	2.09E-04	4.00E-03		1039.10	1046.73	1238.15		SI
	Prupe.1G001200.1	Prupe.1G001200	1963.0	0.3	0.1	3.3	9.67E-04	1.23E-02		1823.32	1896.35	2169.20		SI
	Prupe.1G144600.1	Prupe.1G144600	517.0	0.2	0.1	2.9	3.91E-03	3.35E-02		490.27	477.21	583.42		NO
	Prupe.2G194900.1	Prupe.2G194900	345.5	0.2	0.1	2.7	6.32E-03	4.66E-02		355.04	260.04	421.45		NO
	Prupe.5G010200.1	Prupe.5G010200	534.0	0.2	0.1	2.7	6.38E-03	4.69E-02		501.48	506.27	594.37		SI
	Prupe.1G313900.1	Prupe.1G313900	533.1	0.2	0.1	2.7	6.50E-03	4.74E-02		486.79	536.58	575.86		SI
	Prupe.3G242300.1	Prupe.3G242300	304.3	0.2	0.1	2.7	7.01E-03	4.99E-02		285.48	290.12	337.18		SI
	Prupe.1G552200.1	Prupe.1G552200	573.5	0.2	0.1	2.8	4.52E-03	3.71E-02		536.86	549.63	633.91		SI
	Prupe.6G187800.1	Prupe.6G187800	341.3	0.2	0.1	3.0	3.01E-03	2.80E-02		304.80	359.59	359.55		NO
	Prupe.1G191400.1	Prupe.1G191400	1229.7	0.2	0.1	2.7	6.71E-03	4.84E-02		1154.02	1176.39	1358.57		SI
	Prupe.8G136000.1	Prupe.8G136000	2297.5	0.2	0.1	2.8	4.85E-03	3.89E-02		1950.78	2651.41	2290.39		NO
	Prupe.4G077100.1	Prupe.4G077100	2865.7	0.2	0.1	3.1	2.20E-03	2.22E-02		2592.44	2980.40	3024.19		SI
	Prupe.7G167600.1	Prupe.7G167600	891.4	0.2	0.1	2.7	6.49E-03	4.74E-02		838.39	874.53	961.38		SI
	Prupe.6G277900.1	Prupe.6G277900	1085.2	0.2	0.1	2.8	5.33E-03	4.15E-02		975.35	1189.59	1090.73		NO
	Prupe.1G279500.1	Prupe.1G279500	1534.3	0.2	0.1	2.8	5.11E-03	4.03E-02		1383.78	1674.93	1544.04		NO
	Prupe.7G151100.1	Prupe.7G151100	374.3	-0.2	0.1	-3.1	2.02E-03	2.11E-02		409.03	366.38	347.40		SI
	Prupe.5G180400.1	Prupe.5G180400	166.7	-0.2	0.1	-3.2	1.53E-03	1.73E-02		188.24	152.84	159.05		NO
	Prupe.3G003400.1	Prupe.3G003400	263.8	-0.2	0.1	-2.8	4.94E-03	3.94E-02		273.98	286.21	231.25		NO
	Prupe.1G282000.1	Prupe.1G282000	320.6	-0.2	0.1	-2.9	3.40E-03	3.05E-02		329.50	354.74	277.65		NO
	Prupe.6G319500.1	Prupe.6G319500	412.0	-0.3	0.1	-3.4	5.97E-04	8.72E-03		430.97	448.02	356.99		NO
	Prupe.4G115500.1	Prupe.4G115500	316.5	-0.3	0.1	-2.8	5.78E-03	4.40E-02		336.41	334.92	278.04		SI
	Prupe.6G045000.1	Prupe.6G045000	1641.8	-0.3	0.1	-2.8	4.54E-03	3.73E-02		1888.24	1477.71	1559.37		NO
	Prupe.7G058500.1	Prupe.7G058500	340.5	-0.3	0.1	-3.2	1.20E-03	1.45E-02		377.81	334.61	309.18		SI
	Prupe.I006200.1	Prupe.I006200	196.9	-0.3	0.1	-3.2	1.53E-03	1.74E-02		221.76	186.87	182.16		SI
	Prupe.2G162600.1	Prupe.2G162600	375.8	-0.3	0.1	-3.6	3.44E-04	5.82E-03		395.91	409.48	322.07		NO
	Prupe.7G185100.1	Prupe.7G185100	321.3	-0.3	0.1	-3.6	3.46E-04	5.85E-03		353.45	324.23	286.21		SI
	Prupe.2G197700.1	Prupe.2G197700	2489.8	-0.3	0.1	-3.8	1.19E-04	2.66E-03		2811.80	2394.08	2263.64		SI
	Prupe.1G549100.1	Prupe.1G549100	272.0	-0.3	0.1	-2.9	3.40E-03	3.05E-02		278.25	313.43	224.40		NO
	Prupe.4G209500.1	Prupe.4G209500	269.2	-0.3	0.1	-3.1	1.81E-03	1.94E-02		304.20	258.30	245.14		SI
	Prupe.1G177500.1	Prupe.1G177500	466.7	-0.3	0.1	-3.0	2.96E-03	2.77E-02		547.02	414.39	438.81		NO
	Prupe.8G013600.1	Prupe.8G013600	329.8	-0.3	0.1	-3.0	2.77E-03	2.64E-02		377.21	308.81	303.25		SI
	Prupe.2G265700.1	Prupe.2G265700	419.1	-0.3	0.1	-3.3	9.72E-04	1.24E-02		426.59	489.14	341.51		NO
	Prupe.4G099800.1	Prupe.4G099800	1834.6	-0.3	0.1	-3.4	7.45E-04	1.02E-02		1980.53	1941.94	1581.36		SI
	Prupe.4G144100.1	Prupe.4G144100	149.5	-0.3	0.1	-2.8	5.12E-03	4.03E-02		172.40	138.89	137.09		SI
	Prupe.2G102700.1	Prupe.2G102700	882.9	-0.3	0.1	-3.4	6.47E-04	9.20E-03		956.23	932.43	760.11		SI
	Prupe.6G147200.1	Prupe.6G147200	502.1	-0.3	0.1	-3.5	4.28E-04	6.80E-03		563.22	494.69	448.45		SI
	Prupe.3G294900.1	Prupe.3G294900	493.8	-0.3	0.1	-3.1	2.14E-03	2.19E-02		548.22	497.33	435.85		SI
	Prupe.2G110700.1	Prupe.2G110700	713.6	-0.3	0.1	-4.4	1.17E-05	4.31E-04		741.19	810.45	589.03		NO
	Prupe.7G250900.1	Prupe.7G250900	302.7	-0.3	0.1	-3.1	2.27E-03	2.27E-02		336.02	305.46	266.65		SI
	Prupe.4G210800.1	Prupe.4G210800	644.2	-0.3	0.1	-2.9	3.44E-03	3.07E-02		748.60	589.80	594.19		NO
	Prupe.4G156900.1	Prupe.4G156900	360.4	-0.3	0.1	-2.8	5.11E-03	4.03E-02		422.89	323.68	334.51		NO
	Prupe.2G022100.1	Prupe.2G022100	353.2	-0.3	0.1	-3.1	1.99E-03	2.08E-02		419.32	308.93	331.37		NO
	Prupe.1G006300.1	Prupe.1G006300	131.9	-0.3	0.1	-3.2	1.58E-03	1.77E-02		145.98	134.08	115.66		SI
	Prupe.6G002900.1	Prupe.6G002900	148.8	-0.3	0.1	-3.8	1.36E-04	2.96E-03		151.75	174.98	119.62		NO
	Prupe.7G236800.1	Prupe.7G236800	330.7	-0.3	0.1	-4.3	1.70E-05	5.71E-04		351.20	363.29	277.48		NO
	Prupe.3G306200.1	Prupe.3G306200	123.5	-0.3	0.1	-3.1	1.85E-03	1.97E-02		143.78	112.69	113.95		NO
	Prupe.7G181800.1	Prupe.7G181800	1218.4	-0.3	0.1	-3.3	1.15E-03	1.40E-02		1328.65	1277.43	1049.04		SI
	Prupe.7G017200.1	Prupe.7G017200	954.0	-0.3	0.1	-2.9	3.41E-03	3.05E-02		1123.98	851.00	886.95		NO
	Prupe.3G132600.1	Prupe.3G132600	257.3	-0.3	0.1	-4.4	1.14E-05	4.26E-04		284.60	263.21	224.20		SI
	Prupe.1G454800.1	Prupe.1G454800	225.2	-0.3	0.1	-2.9	4.05E-03	3.43E-02		248.25	232.16	195.28		SI
	Prupe.6G225800.1	Prupe.6G225800	382.3	-0.4	0.1	-3.4	7.75E-04	1.04E-02		446.69	350.27	350.05		SI
	Prupe.6G196600.1	Prupe.6G196600	491.7	-0.4	0.1	-2.9	3.91E-03	3.35E-02		533.25	526.30	415.61		SI
	Prupe.3G136700.1	Prupe.3G136700	144.5	-0.4	0.1	-3.1	1.73E-03	1.87E-02		159.45	149.80	124.25		SI
	Prupe.4G242200.1	Prupe.4G242200	123.8	-0.4	0.1	-3.3	1.14E-03	1.39E-02		135.47	129.96	105.96		SI
	Prupe.5G081900.1	Prupe.5G081900	111.5	-0.4	0.1	-2.8	5.43E-03	4.20E-02		122.51	116.72	95.39		SI
	Prupe.8G156000.1	Prupe.8G156000	797.9	-0.4	0.1	-4.2	2.68E-05	8.08E-04		815.99	944.34	633.38		NO
	Prupe.7G126900.1	Prupe.7G126900	201.8	-0.4	0.1	-3.3	1.13E-03	1.39E-02		208.51	235.59	161.40		NO
	Prupe.7G115300.1	Prupe.7G115300	277.8	-0.4	0.1	-2.8	5.19E-03	4.06E-02		307.29	287.75	238.51		SI
	Prupe.4G205700.1	Prupe.4G205700	238.5	-0.4	0.1	-3.9	9.17E-05	2.16E-03		261.59	251.87	202.15		SI
	Prupe.7G232400.1	Prupe.7G232400	80.8	-0.4	0.1	-3.1	1.98E-03	2.07E-02		89.77	83.20	69.37		SI
	Prupe.1G267200.1	Prupe.1G267200	150.2	-0.4	0.1	-2.8	5.26E-03	4.11E-02		165.86	156.15	128.59		SI
	Prupe.4G239600.1	Prupe.4G239600	588.5	-0.4	0.1	-3.0	3.15E-03	2.89E-02		604.30	695.29	465.90		NO
	Prupe.1G122400.1	Prupe.1G122400	539.2	-0.4	0.1	-2.7	6.76E-03	4.87E-02		641.71	481.53	494.39		NO
	Prupe.1G398900.1	Prupe.1G398900	698.9	-0.4	0.1	-2.9	3.85E-03	3.31E-02		693.94	867.52	535.26		NO
	Prupe.5G122500.1	Prupe.5G122500	553.2	-0.4	0.1	-3.2	1.54E-03	1.74E-02		636.92	531.98	490.55		SI
	Prupe.7G104700.1	Prupe.7G104700	199.3	-0.4	0.1	-2.9	4.32E-03	3.60E-02		228.65	193.22	175.90		SI
	Prupe.1G448300.1	Prupe.1G448300	109.3	-0.4	0.1	-2.9	3.58E-03	3.14E-02		116.91	120.85	90.01		NO
	Prupe.3G054000.1	Prupe.3G054000	99.5	-0.4	0.1	-3.7	1.89E-04	3.71E-03		122.02	82.61	93.72		NO
	Prupe.5G127300.1	Prupe.5G127300	117.5	-0.4	0.1	-3.3	1.04E-03	1.29E-02		127.20	127.26	98.08		NO
	Prupe.3G290300.1	Prupe.3G290300	473.6	-0.4	0.1	-2.9	4.18E-03	3.52E-02		544.83	457.12	418.87		SI
	Prupe.8G232900.1	Prupe.8G232900	170.4	-0.4	0.1	-3.0	2.41E-03	2.39E-02		206.71	145.91	158.66		NO
	Prupe.8G254900.1	Prupe.8G254900	327.5	-0.4	0.1	-3.7	1.89E-04	3.71E-03		344.55	374.20	263.72		NO
	Prupe.3G195500.1	Prupe.3G195500	269.4	-0.4	0.1	-3.1	2.09E-03	2.15E-02		292.37	291.25	224.70		SI
	Prupe.1G327200.1	Prupe.1G327200	248.3	-0.4	0.1	-3.4	6.58E-04	9.32E-03		285.68	239.30	219.85		SI
	Prupe.3G022000.1	Prupe.3G022000	628.4	-0.4	0.1	-3.1	2.18E-03	2.22E-02		653.89	728.90	502.26		NO
	Prupe.1G532900.1	Prupe.1G532900	299.7	-0.4	0.1	-3.0	3.11E-03	2.87E-02		313.75	345.53	239.91		NO
	Prupe.6G287100.1	Prupe.6G287100	265.1	-0.4	0.1	-3.2	1.27E-03	1.51E-02		286.83	288.96	219.39		NO
	Prupe.5G235200.1	Prupe.5G235200	549.7	-0.4	0.1	-3.4	6.20E-04	8.98E-03		577.81	629.99	441.29		NO
	Prupe.6G106800.1	Prupe.6G106800	1965.8	-0.4	0.1	-3.0	3.02E-03	2.80E-02		2367.58	1724.13	1805.69		NO
	Prupe.6G056300.1	Prupe.6G056300	1931.1	-0.4	0.1	-3.1	2.27E-03	2.27E-02		2281.06	1774.33	1737.87		SI
	Prupe.3G261400.1	Prupe.3G261400	174.1	-0.4	0.1	-3.3	1.04E-03	1.29E-02		208.98	154.08	159.21		NO
	Prupe.6G058800.1	Prupe.6G058800	218.7	-0.4	0.1	-2.8	5.29E-03	4.12E-02		233.34	245.92	176.76		NO
	Prupe.7G056800.1	Prupe.7G056800	138.3	-0.4	0.1	-3.7	1.97E-04	3.83E-03		164.88	124.89	125.25		NO
	Prupe.3G071400.1	Prupe.3G071400	138.2	-0.4	0.1	-2.9	3.98E-03	3.39E-02		152.24	147.05	115.35		SI
	Prupe.6G194700.1	Prupe.6G194700	92.4	-0.4	0.1	-3.0	2.33E-03	2.33E-02		114.08	76.41	86.69		NO
	Prupe.4G118700.1	Prupe.4G118700	209.6	-0.4	0.1	-3.2	1.59E-03	1.78E-02		242.30	202.61	183.79		SI
	Prupe.4G076000.1	Prupe.4G076000	62.3	-0.4	0.1	-2.7	6.30E-03	4.65E-02		71.26	61.81	53.80		SI
	Prupe.1G243200.1	Prupe.1G243200	356.9	-0.4	0.1	-2.9	4.13E-03	3.48E-02		400.59	367.30	302.72		SI
	Prupe.3G198300.1	Prupe.3G198300	80.5	-0.4	0.1	-2.8	5.68E-03	4.35E-02		96.23	72.55	72.70		NO
	Prupe.7G181700.1	Prupe.7G181700	418.7	-0.4	0.1	-3.4	6.59E-04	9.32E-03		486.46	403.35	366.38		SI
	Prupe.3G094000.1	Prupe.3G094000	69.4	-0.4	0.1	-3.5	5.05E-04	7.70E-03		80.43	67.05	60.62		SI
	Prupe.6G250000.1	Prupe.6G250000	343.4	-0.4	0.2	-2.7	6.68E-03	4.83E-02		454.85	233.26	342.11		NO
	Prupe.6G126500.1	Prupe.6G126500	264.5	-0.4	0.1	-3.1	2.20E-03	2.22E-02		313.69	244.83	235.07		SI
	Prupe.1G196300.1	Prupe.1G196300	284.9	-0.4	0.1	-3.3	9.72E-04	1.24E-02		330.63	276.43	247.68		SI
	Prupe.1G406400.1	Prupe.1G406400	372.1	-0.4	0.1	-3.1	1.87E-03	1.99E-02		436.46	352.45	327.52		SI
	Prupe.3G091900.1	Prupe.3G091900	2114.7	-0.4	0.1	-3.2	1.59E-03	1.78E-02		2425.00	2102.20	1816.78		SI
	Prupe.7G194300.1	Prupe.7G194300	389.7	-0.4	0.1	-3.3	1.15E-03	1.40E-02		438.72	401.84	328.59		SI
	Prupe.1G354700.1	Prupe.1G354700	92.5	-0.4	0.1	-3.1	2.07E-03	2.14E-02		97.76	105.78	73.91		NO
	Prupe.1G528600.1	Prupe.1G528600	466.9	-0.4	0.1	-3.0	2.40E-03	2.38E-02		478.90	563.80	358.09		NO
	Prupe.2G121900.1	Prupe.2G121900	279.1	-0.4	0.1	-3.2	1.23E-03	1.47E-02		329.04	261.82	246.55		SI
	Prupe.1G543300.1	Prupe.1G543300	789.9	-0.4	0.1	-3.2	1.59E-03	1.78E-02		1010.41	603.38	755.83		NO
	Prupe.6G313800.1	Prupe.6G313800	21289.7	-0.4	0.1	-3.1	2.13E-03	2.18E-02		25508.08	19289.69	19071.25		SI
	Prupe.6G324900.1	Prupe.6G324900	536.9	-0.4	0.1	-3.7	2.03E-04	3.91E-03		591.03	577.85	441.91		SI
	Prupe.8G240900.1	Prupe.8G240900	264.4	-0.4	0.1	-3.2	1.22E-03	1.46E-02		264.48	330.60	198.10		NO
	Prupe.2G148100.1	Prupe.2G148100	98.9	-0.4	0.1	-2.9	3.55E-03	3.13E-02		99.62	122.39	74.56		NO
	Prupe.4G002100.1	Prupe.4G002100	369.5	-0.4	0.1	-2.9	3.63E-03	3.17E-02		417.13	379.66	311.72		SI
	Prupe.6G333700.1	Prupe.6G333700	152.6	-0.4	0.1	-3.5	4.08E-04	6.56E-03		172.09	157.71	127.98		SI
	Prupe.4G129900.1	Prupe.4G129900	164.7	-0.4	0.2	-2.7	6.15E-03	4.60E-02		199.62	145.58	148.94		NO
	Prupe.5G040700.1	Prupe.5G040700	861.8	-0.4	0.1	-3.5	4.32E-04	6.86E-03		973.33	886.98	725.20		SI
	Prupe.3G134300.1	Prupe.3G134300	158.0	-0.4	0.2	-2.8	5.15E-03	4.04E-02		189.72	143.06	141.12		SI
	Prupe.4G232500.1	Prupe.4G232500	214.0	-0.4	0.1	-3.1	2.03E-03	2.11E-02		262.81	183.67	195.59		NO
	Prupe.3G020600.1	Prupe.3G020600	81.4	-0.4	0.2	-2.8	5.45E-03	4.21E-02		94.50	79.26	70.57		SI
	Prupe.7G231800.1	Prupe.7G231800	1077.5	-0.4	0.2	-2.8	5.28E-03	4.12E-02		1151.79	1230.10	850.66		NO
	Prupe.1G106700.1	Prupe.1G106700	465.4	-0.4	0.1	-3.1	1.64E-03	1.82E-02		545.82	446.92	403.38		SI
	Prupe.1G574900.1	Prupe.1G574900	98.8	-0.4	0.1	-3.7	2.61E-04	4.80E-03		112.69	100.52	83.26		SI
	Prupe.4G132700.1	Prupe.4G132700	223.2	-0.4	0.1	-3.5	4.61E-04	7.22E-03		280.35	183.23	206.14		NO
	Prupe.1G370400.1	Prupe.1G370400	347.4	-0.4	0.2	-2.8	5.37E-03	4.17E-02		427.97	299.43	314.74		NO
	Prupe.4G119600.1	Prupe.4G119600	95.2	-0.4	0.1	-3.1	1.92E-03	2.04E-02		109.22	96.22	80.22		SI
	Prupe.2G097100.1	Prupe.2G097100	54.4	-0.4	0.2	-2.8	5.08E-03	4.02E-02		65.99	48.98	48.37		SI
	Prupe.4G176100.1	Prupe.4G176100	45.7	-0.4	0.2	-2.8	5.07E-03	4.02E-02		54.81	41.91	40.36		SI
	Prupe.3G276400.1	Prupe.3G276400	206.4	-0.4	0.1	-3.1	1.97E-03	2.06E-02		239.31	204.07	175.82		SI
	Prupe.8G265800.1	Prupe.8G265800	918.7	-0.4	0.1	-3.9	1.11E-04	2.50E-03		963.12	1087.48	705.52		NO
	Prupe.2G024300.1	Prupe.2G024300	609.2	-0.5	0.2	-3.0	2.84E-03	2.69E-02		747.00	534.33	546.34		NO
	Prupe.2G323100.1	Prupe.2G323100	109.9	-0.5	0.2	-2.7	6.77E-03	4.87E-02		120.60	120.36	88.81		SI
	Prupe.6G248600.1	Prupe.6G248600	1019.9	-0.5	0.1	-3.5	3.85E-04	6.37E-03		1249.66	897.37	912.61		NO
	Prupe.6G245100.1	Prupe.6G245100	54.1	-0.5	0.1	-3.5	5.30E-04	8.00E-03		67.89	44.79	49.60		NO
	Prupe.8G204400.1	Prupe.8G204400	831.1	-0.5	0.2	-2.8	5.88E-03	4.46E-02		886.80	959.23	647.40		NO
	Prupe.6G092900.1	Prupe.6G092900	2278.7	-0.5	0.2	-2.7	6.37E-03	4.68E-02		2720.44	2129.75	1985.90		SI
	Prupe.2G157900.1	Prupe.2G157900	40.9	-0.5	0.1	-3.1	1.99E-03	2.09E-02		51.73	33.60	37.41		NO
	Prupe.2G283700.1	Prupe.2G283700	165.9	-0.5	0.1	-5.6	1.99E-08	2.52E-06		189.23	170.06	138.50		SI
	Prupe.4G236100.1	Prupe.4G236100	124.3	-0.5	0.1	-4.0	6.88E-05	1.74E-03		150.02	113.57	109.29		SI
	Prupe.2G186500.1	Prupe.2G186500	508.8	-0.5	0.1	-3.6	3.03E-04	5.34E-03		649.24	405.17	472.12		NO
	Prupe.4G133800.1	Prupe.4G133800	767.0	-0.5	0.1	-3.3	1.11E-03	1.36E-02		907.64	733.80	659.60		SI
	Prupe.1G278900.1	Prupe.1G278900	194.2	-0.5	0.2	-3.0	3.05E-03	2.82E-02		248.03	154.11	180.32		NO
	Prupe.3G098300.1	Prupe.3G098300	146.3	-0.5	0.2	-2.7	6.27E-03	4.65E-02		155.34	171.04	112.60		NO
	Prupe.6G065000.1	Prupe.6G065000	213.7	-0.5	0.1	-3.4	7.87E-04	1.06E-02		247.92	213.00	180.07		SI
	Prupe.5G242800.1	Prupe.5G242800	81.3	-0.5	0.2	-2.8	4.58E-03	3.74E-02		97.11	76.89	70.03		SI
	Prupe.2G302200.1	Prupe.2G302200	225.4	-0.5	0.2	-2.8	5.49E-03	4.23E-02		233.35	273.92	168.91		NO
	Prupe.5G019100.1	Prupe.5G019100	262.8	-0.5	0.2	-2.9	4.01E-03	3.41E-02		317.06	242.08	229.25		SI
	Prupe.4G197100.1	Prupe.4G197100	748.6	-0.5	0.2	-3.1	1.84E-03	1.97E-02		915.10	669.95	660.74		SI
	Prupe.5G077700.1	Prupe.5G077700	43.3	-0.5	0.2	-2.7	6.85E-03	4.92E-02		56.89	32.18	40.91		NO
	Prupe.1G197600.1	Prupe.1G197600	216.3	-0.5	0.2	-3.0	2.50E-03	2.44E-02		247.34	223.34	178.14		SI
	Prupe.1G412100.1	Prupe.1G412100	833.7	-0.5	0.2	-2.9	4.18E-03	3.52E-02		1030.78	729.34	740.92		NO
	Prupe.3G002000.1	Prupe.3G002000	612.5	-0.5	0.1	-3.5	3.97E-04	6.46E-03		681.02	667.12	489.27		SI
	Prupe.6G350500.1	Prupe.6G350500	233.4	-0.5	0.1	-5.1	3.48E-07	2.65E-05		254.05	263.39	182.69		NO
	Prupe.7G211400.1	Prupe.7G211400	143.4	-0.5	0.2	-2.7	6.24E-03	4.63E-02		136.41	195.86	97.97		NO
	Prupe.5G212800.1	Prupe.5G212800	1344.0	-0.5	0.1	-4.4	1.23E-05	4.51E-04		1576.05	1326.81	1129.28		SI
	Prupe.1G113000.1	Prupe.1G113000	243.0	-0.5	0.2	-2.7	6.42E-03	4.70E-02		283.95	241.12	203.83		SI
	Prupe.2G328500.1	Prupe.2G328500	590.4	-0.5	0.1	-4.2	2.58E-05	7.90E-04		706.17	559.16	505.73		SI
	Prupe.3G314900.1	Prupe.3G314900	149.8	-0.5	0.1	-3.3	8.44E-04	1.12E-02		187.85	126.94	134.55		NO
	Prupe.1G508700.1	Prupe.1G508700	134.3	-0.5	0.2	-2.9	3.90E-03	3.35E-02		145.49	153.39	104.11		NO
	Prupe.3G272300.1	Prupe.3G272300	121.1	-0.5	0.1	-4.0	6.81E-05	1.74E-03		134.32	133.16	95.83		SI
	Prupe.2G208900.1	Prupe.2G208900	315.8	-0.5	0.1	-4.5	6.19E-06	2.58E-04		369.73	312.85	264.80		SI
	Prupe.6G006700.1	Prupe.6G006700	367.1	-0.5	0.1	-4.3	1.87E-05	6.14E-04		366.11	473.23	261.89		NO
	Prupe.3G278400.1	Prupe.3G278400	304.1	-0.5	0.1	-3.8	1.49E-04	3.17E-03		377.05	265.41	269.95		NO
	Prupe.1G382800.1	Prupe.1G382800	62.4	-0.5	0.1	-3.6	3.64E-04	6.06E-03		74.03	60.11	53.10		SI
	Prupe.6G097500.1	Prupe.6G097500	137.1	-0.5	0.1	-3.4	6.38E-04	9.14E-03		174.81	111.90	124.49		NO
	Prupe.5G221800.1	Prupe.5G221800	764.8	-0.5	0.2	-3.1	2.15E-03	2.19E-02		903.39	746.33	644.73		SI
	Prupe.1G281100.1	Prupe.1G281100	628.8	-0.5	0.1	-3.8	1.65E-04	3.39E-03		648.58	775.47	462.29		NO
	Prupe.1G218200.1	Prupe.1G218200	75.2	-0.5	0.2	-2.8	4.93E-03	3.94E-02		88.90	73.60	63.16		SI
	Prupe.3G183400.1	Prupe.3G183400	430.4	-0.5	0.1	-4.4	9.65E-06	3.73E-04		535.78	375.11	380.38		NO
	Prupe.7G045500.1	Prupe.7G045500	320.6	-0.5	0.1	-4.5	6.72E-06	2.78E-04		363.70	339.69	258.35		SI
	Prupe.6G038100.1	Prupe.6G038100	137.5	-0.5	0.2	-2.7	6.07E-03	4.56E-02		142.42	168.88	101.24		NO
	Prupe.6G169400.1	Prupe.6G169400	249.5	-0.5	0.1	-3.4	5.94E-04	8.71E-03		264.44	296.35	187.85		NO
	Prupe.6G086400.1	Prupe.6G086400	40.8	-0.5	0.2	-2.7	6.80E-03	4.89E-02		45.63	44.05	32.63		SI
	Prupe.4G119500.1	Prupe.4G119500	37.9	-0.5	0.2	-3.3	9.93E-04	1.26E-02		46.54	34.11	33.11		SI
	Prupe.5G147700.1	Prupe.5G147700	76.1	-0.5	0.2	-2.9	4.01E-03	3.41E-02		80.45	90.79	57.08		NO
	Prupe.2G244100.1	Prupe.2G244100	63.7	-0.5	0.1	-4.0	6.74E-05	1.72E-03		72.74	67.05	51.32		SI
	Prupe.4G151400.1	Prupe.4G151400	40.7	-0.5	0.2	-3.3	1.04E-03	1.29E-02		47.06	41.63	33.44		SI
	Prupe.3G090100.1	Prupe.3G090100	37.8	-0.5	0.2	-2.8	4.46E-03	3.68E-02		43.49	38.65	31.12		SI
	Prupe.4G026400.1	Prupe.4G026400	771.4	-0.5	0.2	-2.7	6.59E-03	4.78E-02		841.87	879.57	592.77		NO
	Prupe.2G133500.1	Prupe.2G133500	494.7	-0.5	0.1	-3.5	4.90E-04	7.51E-03		579.07	497.11	407.84		SI
	Prupe.5G077000.1	Prupe.5G077000	50.0	-0.5	0.2	-2.8	5.64E-03	4.33E-02		58.75	49.83	41.36		SI
	Prupe.1G052300.1	Prupe.1G052300	137.5	-0.5	0.2	-2.8	5.38E-03	4.17E-02		149.29	158.01	105.34		NO
	Prupe.1G312300.1	Prupe.1G312300	43.7	-0.5	0.1	-3.5	3.88E-04	6.38E-03		51.28	43.73	36.11		SI
	Prupe.1G393500.1	Prupe.1G393500	477.1	-0.5	0.1	-3.4	5.91E-04	8.67E-03		583.98	437.43	410.03		SI
	Prupe.7G225400.1	Prupe.7G225400	350.7	-0.5	0.2	-2.8	4.48E-03	3.69E-02		418.02	340.41	293.75		SI
	Prupe.6G300800.1	Prupe.6G300800	136.7	-0.5	0.1	-3.5	4.74E-04	7.38E-03		164.76	129.21	115.98		SI
	Prupe.8G114100.1	Prupe.8G114100	277.8	-0.5	0.1	-3.4	6.19E-04	8.98E-03		255.84	397.59	179.95		NO
	Prupe.1G176800.1	Prupe.1G176800	324.1	-0.5	0.1	-3.6	2.68E-04	4.85E-03		351.21	374.52	246.60		NO
	Prupe.1G105500.1	Prupe.1G105500	106.2	-0.5	0.2	-3.3	8.68E-04	1.14E-02		125.79	104.64	88.20		SI
	Prupe.6G192600.1	Prupe.6G192600	63.1	-0.5	0.2	-3.0	3.13E-03	2.88E-02		79.77	53.62	56.03		NO
	Prupe.7G209200.1	Prupe.7G209200	358.9	-0.5	0.1	-5.4	5.45E-08	5.60E-06		360.82	463.29	252.55		NO
	Prupe.6G250800.1	Prupe.6G250800	457.3	-0.5	0.2	-3.4	7.59E-04	1.03E-02		524.76	479.59	367.41		SI
	Prupe.5G193100.1	Prupe.5G193100	545.7	-0.5	0.1	-5.5	3.16E-08	3.67E-06		627.94	570.62	438.56		SI
	Prupe.3G171400.1	Prupe.3G171400	140.4	-0.5	0.1	-3.9	9.87E-05	2.28E-03		168.65	135.26	117.27		SI
	Prupe.1G040000.1	Prupe.1G040000	169.2	-0.5	0.1	-3.8	1.75E-04	3.54E-03		201.92	164.70	141.05		SI
	Prupe.1G045300.1	Prupe.1G045300	1516.8	-0.5	0.2	-2.9	3.53E-03	3.12E-02		1967.49	1212.28	1370.68		NO
	Prupe.1G281800.1	Prupe.1G281800	31.7	-0.5	0.2	-2.8	4.89E-03	3.92E-02		36.85	32.48	25.71		SI
	Prupe.6G198200.1	Prupe.6G198200	85.9	-0.5	0.2	-3.3	9.99E-04	1.26E-02		102.14	84.60	71.02		SI
	Prupe.2G310200.1	Prupe.2G310200	151.3	-0.5	0.1	-3.8	1.72E-04	3.50E-03		199.39	116.26	138.31		NO
	Prupe.5G136900.1	Prupe.5G136900	329.1	-0.5	0.1	-3.6	3.33E-04	5.75E-03		397.56	313.30	276.52		SI
	Prupe.1G168000.1	Prupe.1G168000	79.8	-0.5	0.2	-3.3	8.55E-04	1.13E-02		92.73	81.96	64.82		SI
	Prupe.2G302000.1	Prupe.2G302000	180.3	-0.5	0.2	-2.8	4.90E-03	3.92E-02		203.92	195.35	141.56		SI
	Prupe.5G029300.1	Prupe.5G029300	1060.0	-0.5	0.2	-3.1	2.20E-03	2.23E-02		1295.47	984.69	899.74		SI
	Prupe.5G162800.1	Prupe.5G162800	60.0	-0.5	0.2	-3.3	1.06E-03	1.31E-02		74.14	54.64	51.28		SI
	Prupe.1G205800.1	Prupe.1G205800	80.2	-0.5	0.1	-4.4	1.35E-05	4.84E-04		82.10	101.24	57.15		NO
	Prupe.1G251100.1	Prupe.1G251100	44.7	-0.5	0.1	-4.0	6.77E-05	1.73E-03		54.68	41.32	38.05		SI
	Prupe.2G143300.1	Prupe.2G143300	229.9	-0.5	0.1	-4.7	2.50E-06	1.27E-04		254.11	259.44	176.26		NO
	Prupe.7G002900.1	Prupe.7G002900	187.9	-0.5	0.2	-2.8	4.51E-03	3.71E-02		242.73	152.57	168.46		NO
	Prupe.1G349400.1	Prupe.1G349400	159.6	-0.5	0.2	-3.2	1.60E-03	1.78E-02		198.26	142.74	137.88		SI
	Prupe.7G084500.1	Prupe.7G084500	136.1	-0.5	0.1	-3.9	8.12E-05	1.97E-03		176.65	109.12	122.59		NO
	Prupe.7G259900.1	Prupe.7G259900	172.2	-0.5	0.1	-5.0	5.18E-07	3.51E-05		191.08	192.83	132.83		NO
	Prupe.7G257400.1	Prupe.7G257400	68.4	-0.5	0.2	-3.3	9.46E-04	1.22E-02		94.04	46.33	64.86		NO
	Prupe.4G021500.1	Prupe.4G021500	133.6	-0.5	0.1	-3.6	2.97E-04	5.26E-03		141.79	160.79	98.32		NO
	Prupe.3G137000.1	Prupe.3G137000	1208.1	-0.5	0.1	-4.0	6.86E-05	1.74E-03		1493.21	1098.28	1032.90		SI
	Prupe.1G342600.1	Prupe.1G342600	156.9	-0.5	0.2	-3.1	2.17E-03	2.22E-02		194.05	142.22	134.40		SI
	Prupe.2G316300.1	Prupe.2G316300	3360.5	-0.5	0.1	-3.7	2.08E-04	3.99E-03		3300.09	4500.08	2281.29		NO
	Prupe.4G189000.1	Prupe.4G189000	220.0	-0.5	0.2	-2.9	4.29E-03	3.59E-02		238.38	256.94	164.79		NO
	Prupe.2G251100.1	Prupe.2G251100	126.2	-0.5	0.1	-3.8	1.32E-04	2.90E-03		126.48	164.31	87.74		NO
	Prupe.6G151800.1	Prupe.6G151800	232.2	-0.5	0.1	-5.1	3.91E-07	2.85E-05		285.22	214.25	197.05		SI
	Prupe.1G295600.1	Prupe.1G295600	1275.4	-0.5	0.1	-3.7	2.46E-04	4.57E-03		1642.59	1050.63	1133.06		NO
	Prupe.8G227200.1	Prupe.8G227200	63.5	-0.5	0.1	-4.0	7.16E-05	1.81E-03		76.67	61.11	52.85		SI
	Prupe.6G097400.1	Prupe.6G097400	32.5	-0.5	0.2	-3.1	1.83E-03	1.96E-02		39.30	31.06	27.14		SI
	Prupe.7G241700.1	Prupe.7G241700	39.8	-0.5	0.2	-3.0	2.68E-03	2.57E-02		50.72	33.45	35.17		NO
	Prupe.1G386100.1	Prupe.1G386100	253.0	-0.5	0.1	-5.0	4.63E-07	3.26E-05		308.33	238.75	211.80		SI
	Prupe.1G322900.1	Prupe.1G322900	35.2	-0.5	0.2	-3.2	1.27E-03	1.51E-02		42.42	33.93	29.25		SI
	Prupe.7G175600.1	Prupe.7G175600	172.1	-0.5	0.1	-4.3	2.03E-05	6.50E-04		186.93	201.00	128.26		NO
	Prupe.6G152900.1	Prupe.6G152900	194.0	-0.5	0.2	-3.4	5.66E-04	8.41E-03		243.54	171.01	167.55		SI
	Prupe.6G365200.1	Prupe.6G365200	1321.6	-0.5	0.2	-3.3	9.13E-04	1.19E-02		1274.22	1815.81	874.80		NO
	Prupe.3G061400.1	Prupe.3G061400	491.0	-0.5	0.1	-5.8	6.19E-09	9.23E-07		567.15	517.58	388.41		SI
	Prupe.2G172200.1	Prupe.2G172200	158.1	-0.5	0.2	-3.3	9.54E-04	1.22E-02		159.40	205.59	109.21		NO
	Prupe.3G115100.1	Prupe.3G115100	81.4	-0.5	0.2	-3.4	5.86E-04	8.62E-03		102.08	72.21	69.82		SI
	Prupe.5G223800.1	Prupe.5G223800	180.8	-0.5	0.2	-3.3	8.38E-04	1.11E-02		211.16	186.47	144.89		SI
	Prupe.1G015100.1	Prupe.1G015100	46.1	-0.5	0.2	-3.5	4.78E-04	7.40E-03		56.24	43.81	38.24		SI
	Prupe.1G040600.1	Prupe.1G040600	45.7	-0.5	0.2	-3.3	1.03E-03	1.29E-02		58.58	38.76	39.88		NO
	Prupe.3G293900.1	Prupe.3G293900	31.0	-0.6	0.2	-3.2	1.57E-03	1.77E-02		38.01	29.18	25.73		SI
	Prupe.6G219600.1	Prupe.6G219600	335.9	-0.6	0.2	-2.8	5.90E-03	4.47E-02		426.97	289.44	291.40		NO
	Prupe.8G157200.1	Prupe.8G157200	1337.4	-0.6	0.2	-2.8	4.91E-03	3.93E-02		1591.49	1335.20	1085.63		SI
	Prupe.2G258000.1	Prupe.2G258000	347.7	-0.6	0.1	-3.9	1.05E-04	2.40E-03		397.21	375.18	270.76		SI
	Prupe.8G225300.1	Prupe.8G225300	226.9	-0.6	0.1	-3.8	1.45E-04	3.11E-03		287.35	198.15	195.28		SI
	Prupe.7G014600.1	Prupe.7G014600	55.9	-0.6	0.1	-3.9	9.14E-05	2.16E-03		61.55	64.17	41.83		NO
	Prupe.1G333400.1	Prupe.1G333400	56.3	-0.6	0.2	-2.8	4.84E-03	3.89E-02		71.78	48.43	48.82		NO
	Prupe.5G101100.1	Prupe.5G101100	194.4	-0.6	0.2	-2.8	5.70E-03	4.36E-02		240.17	180.05	163.08		SI
	Prupe.5G075000.1	Prupe.5G075000	132.9	-0.6	0.1	-4.4	8.59E-06	3.41E-04		143.80	157.02	97.89		NO
	Prupe.3G217000.1	Prupe.3G217000	99.4	-0.6	0.2	-3.5	4.88E-04	7.51E-03		119.05	98.41	80.82		SI
	Prupe.6G077700.1	Prupe.6G077700	103.9	-0.6	0.1	-5.1	2.85E-07	2.29E-05		116.70	115.60	79.30		SI
	Prupe.6G180800.1	Prupe.6G180800	208.8	-0.6	0.1	-4.6	4.28E-06	1.93E-04		226.73	246.45	153.32		NO
	Prupe.6G075200.1	Prupe.6G075200	66.1	-0.6	0.2	-3.6	2.80E-04	5.03E-03		62.73	93.20	42.47		NO
	Prupe.8G122100.1	Prupe.8G122100	1389.5	-0.6	0.2	-3.5	3.96E-04	6.46E-03		1619.69	1453.22	1095.44		SI
	Prupe.1G165400.1	Prupe.1G165400	455.9	-0.6	0.1	-4.2	2.77E-05	8.33E-04		532.56	474.95	360.21		SI
	Prupe.3G178300.1	Prupe.3G178300	300.8	-0.6	0.2	-3.1	1.69E-03	1.85E-02		305.19	391.30	205.87		NO
	Prupe.4G042100.1	Prupe.4G042100	1373.1	-0.6	0.2	-3.2	1.38E-03	1.60E-02		1655.55	1347.16	1116.51		SI
	Prupe.2G066000.1	Prupe.2G066000	32.9	-0.6	0.2	-3.0	2.45E-03	2.41E-02		43.11	26.56	29.03		NO
	Prupe.6G028300.1	Prupe.6G028300	103.5	-0.6	0.2	-3.3	1.03E-03	1.29E-02		126.14	99.96	84.44		SI
	Prupe.1G580800.1	Prupe.1G580800	271.7	-0.6	0.1	-6.3	3.34E-10	8.46E-08		344.34	239.89	230.83		SI
	Prupe.1G051400.1	Prupe.1G051400	33.3	-0.6	0.2	-3.0	2.38E-03	2.36E-02		45.21	24.37	30.39		NO
	Prupe.8G050400.1	Prupe.8G050400	26.4	-0.6	0.2	-3.1	2.02E-03	2.10E-02		31.81	25.81	21.46		SI
	Prupe.6G341900.1	Prupe.6G341900	99.5	-0.6	0.2	-2.7	6.00E-03	4.52E-02		106.14	120.78	71.46		NO
	Prupe.6G127000.1	Prupe.6G127000	22.5	-0.6	0.2	-2.7	6.26E-03	4.64E-02		28.17	20.15	19.13		SI
	Prupe.1G403800.1	Prupe.1G403800	71.9	-0.6	0.2	-3.3	1.06E-03	1.31E-02		85.67	73.06	57.07		SI
	Prupe.2G036100.1	Prupe.2G036100	102.6	-0.6	0.2	-3.2	1.62E-03	1.80E-02		130.08	90.53	87.16		SI
	Prupe.6G304700.1	Prupe.6G304700	106.7	-0.6	0.2	-3.6	2.63E-04	4.81E-03		115.71	126.76	77.65		NO
	Prupe.6G084600.1	Prupe.6G084600	42.3	-0.6	0.2	-3.0	2.47E-03	2.42E-02		45.10	51.24	30.43		NO
	Prupe.8G114500.1	Prupe.8G114500	219.3	-0.6	0.2	-3.2	1.58E-03	1.77E-02		279.72	191.50	186.77		SI
	Prupe.8G004300.1	Prupe.8G004300	100.0	-0.6	0.2	-3.1	1.80E-03	1.94E-02		125.92	89.69	84.36		SI
	Prupe.3G279900.1	Prupe.3G279900	140.5	-0.6	0.1	-4.6	4.72E-06	2.06E-04		177.37	125.85	118.20		SI
	Prupe.6G143700.1	Prupe.6G143700	48.1	-0.6	0.2	-2.9	4.02E-03	3.41E-02		58.59	46.60	38.97		SI
	Prupe.1G448000.1	Prupe.1G448000	97.3	-0.6	0.2	-3.6	3.52E-04	5.92E-03		136.24	64.57	91.15		NO
	Prupe.3G245900.1	Prupe.3G245900	54.2	-0.6	0.1	-4.3	1.98E-05	6.40E-04		72.76	41.34	48.39		NO
	Prupe.1G453800.1	Prupe.1G453800	46.5	-0.6	0.2	-3.2	1.56E-03	1.76E-02		52.54	51.86	35.23		SI
	Prupe.3G069800.1	Prupe.3G069800	260.0	-0.6	0.2	-2.8	4.66E-03	3.78E-02		281.62	311.08	187.27		NO
	Prupe.3G075100.1	Prupe.3G075100	205.9	-0.6	0.2	-2.9	3.21E-03	2.93E-02		212.29	264.44	140.83		NO
	Prupe.1G084500.1	Prupe.1G084500	925.6	-0.6	0.2	-2.8	4.57E-03	3.74E-02		881.69	1309.87	585.25		NO
	Prupe.6G175300.1	Prupe.6G175300	130.6	-0.6	0.2	-3.1	2.10E-03	2.16E-02		146.34	148.06	97.31		NO
	Prupe.2G236300.1	Prupe.2G236300	167.3	-0.6	0.1	-5.3	1.27E-07	1.10E-05		201.22	166.84	133.80		SI
	Prupe.7G128400.1	Prupe.7G128400	77.1	-0.6	0.2	-3.0	2.29E-03	2.29E-02		92.47	108.68	61.77		NO
	Prupe.1G364300.1	Prupe.1G364300	295.3	-0.6	0.2	-2.8	5.71E-03	4.36E-02		292.36	399.62	193.94		NO
	Prupe.6G060600.1	Prupe.6G060600	303.4	-0.6	0.2	-3.1	2.02E-03	2.10E-02		414.26	221.29	274.64		NO
	Prupe.2G295500.1	Prupe.2G295500	151.4	-0.6	0.2	-3.7	2.23E-04	4.21E-03		146.76	209.65	97.66		NO
	Prupe.4G110300.1	Prupe.4G110300	63.0	-0.6	0.2	-3.1	2.15E-03	2.20E-02		76.73	61.40	50.76		SI
	Prupe.1G287500.1	Prupe.1G287500	209.6	-0.6	0.2	-2.9	3.82E-03	3.29E-02		263.83	190.73	174.28		SI
	Prupe.6G357500.1	Prupe.6G357500	247.5	-0.6	0.2	-2.9	3.61E-03	3.16E-02		299.05	245.97	197.60		SI
	Prupe.1G287700.1	Prupe.1G287700	211.1	-0.6	0.2	-3.9	8.08E-05	1.96E-03		277.27	172.92	182.98		NO
	Prupe.6G268800.1	Prupe.6G268800	386.2	-0.6	0.1	-4.6	3.36E-06	1.62E-04		485.97	351.51	321.02		SI
	Prupe.4G230500.1	Prupe.4G230500	135.9	-0.6	0.2	-3.2	1.35E-03	1.58E-02		149.54	158.80	99.26		NO
	Prupe.4G191600.1	Prupe.4G191600	397.8	-0.6	0.2	-3.1	2.06E-03	2.14E-02		505.05	355.14	333.23		SI
	Prupe.8G090900.1	Prupe.8G090900	25.2	-0.6	0.2	-2.8	5.81E-03	4.42E-02		34.19	19.04	22.35		NO
	Prupe.1G064600.1	Prupe.1G064600	6282.5	-0.6	0.2	-2.9	3.52E-03	3.12E-02		6392.15	8250.09	4205.38		NO
	Prupe.3G259900.1	Prupe.3G259900	57.5	-0.6	0.2	-2.7	6.29E-03	4.65E-02		81.82	36.94	53.79		NO
	Prupe.1G301800.1	Prupe.1G301800	128.7	-0.6	0.1	-5.3	1.35E-07	1.16E-05		143.95	148.15	94.15		NO
	Prupe.6G348600.1	Prupe.6G348600	624.8	-0.6	0.1	-5.3	1.42E-07	1.21E-05		776.41	590.64	507.37		SI
	Prupe.8G178700.1	Prupe.8G178700	27.6	-0.6	0.2	-3.1	1.97E-03	2.06E-02		34.21	25.90	22.67		SI
	Prupe.2G298900.1	Prupe.2G298900	764.5	-0.6	0.2	-2.7	6.57E-03	4.78E-02		858.75	874.28	560.54		NO
	Prupe.1G138900.1	Prupe.1G138900	27.2	-0.6	0.2	-3.6	3.37E-04	5.76E-03		33.38	26.07	22.05		SI
	Prupe.3G284200.1	Prupe.3G284200	93.8	-0.6	0.2	-4.1	4.23E-05	1.18E-03		109.46	100.19	71.78		SI
	Prupe.7G087000.1	Prupe.7G087000	41.0	-0.6	0.2	-3.2	1.49E-03	1.71E-02		53.47	34.50	34.95		NO
	Prupe.8G171800.1	Prupe.8G171800	31.7	-0.6	0.2	-3.3	1.09E-03	1.34E-02		40.22	28.51	26.24		SI
	Prupe.3G293300.1	Prupe.3G293300	242.3	-0.6	0.1	-5.4	7.84E-08	7.57E-06		300.60	231.07	195.37		SI
	Prupe.1G102100.1	Prupe.1G102100	161.4	-0.6	0.2	-3.8	1.39E-04	3.01E-03		191.20	168.86	124.05		SI
	Prupe.2G280600.1	Prupe.2G280600	144.8	-0.6	0.2	-4.1	4.07E-05	1.15E-03		177.47	141.59	115.36		SI
	Prupe.7G158100.1	Prupe.7G158100	34.3	-0.6	0.2	-2.8	5.08E-03	4.02E-02		46.75	25.62	30.39		NO
	Prupe.6G071500.1	Prupe.6G071500	40.7	-0.6	0.2	-3.5	4.03E-04	6.53E-03		49.07	41.19	31.89		SI
	Prupe.6G311900.1	Prupe.6G311900	253.3	-0.6	0.1	-6.1	7.77E-10	1.73E-07		308.30	251.13	200.47		SI
	Prupe.6G085900.1	Prupe.6G085900	119.6	-0.6	0.2	-2.9	3.64E-03	3.17E-02		150.02	111.41	97.51		SI
	Prupe.1G211300.1	Prupe.1G211300	212.9	-0.6	0.1	-4.2	2.20E-05	6.96E-04		266.27	199.61	172.85		SI
	Prupe.1G308400.1	Prupe.1G308400	91.8	-0.6	0.2	-4.1	3.64E-05	1.05E-03		107.78	98.03	69.72		SI
	Prupe.1G570500.1	Prupe.1G570500	85.0	-0.6	0.2	-4.1	4.95E-05	1.34E-03		121.93	54.17	78.84		NO
	Prupe.6G062600.1	Prupe.6G062600	155.7	-0.6	0.2	-3.8	1.24E-04	2.74E-03		185.47	161.56	120.09		SI
	Prupe.1G578600.1	Prupe.1G578600	92.9	-0.6	0.2	-3.5	5.37E-04	8.07E-03		104.36	106.90	67.31		NO
	Prupe.4G209000.1	Prupe.4G209000	314.2	-0.6	0.2	-3.3	8.85E-04	1.16E-02		337.12	387.43	218.12		NO
	Prupe.8G165500.1	Prupe.8G165500	324.5	-0.6	0.1	-4.5	8.09E-06	3.26E-04		402.49	310.94	259.97		SI
	Prupe.1G557700.1	Prupe.1G557700	357.3	-0.6	0.2	-3.2	1.16E-03	1.41E-02		388.30	433.28	250.44		NO
	Prupe.5G143200.1	Prupe.5G143200	39.9	-0.6	0.2	-3.4	7.36E-04	1.01E-02		54.42	30.45	34.89		NO
	Prupe.6G039700.1	Prupe.6G039700	60.8	-0.6	0.2	-2.8	5.27E-03	4.11E-02		84.90	42.86	54.67		NO
	Prupe.3G239600.1	Prupe.3G239600	81.3	-0.6	0.1	-4.3	1.95E-05	6.32E-04		112.99	58.59	72.35		NO
	Prupe.4G012000.1	Prupe.4G012000	56.5	-0.6	0.2	-4.0	6.13E-05	1.60E-03		60.42	70.01	39.05		NO
	Prupe.5G182000.1	Prupe.5G182000	1658.7	-0.6	0.2	-3.1	1.67E-03	1.84E-02		2238.76	1300.67	1436.53		NO
	Prupe.4G076400.1	Prupe.4G076400	56.9	-0.6	0.2	-3.1	1.94E-03	2.06E-02		63.51	66.35	40.70		NO
	Prupe.I005100.1	Prupe.I005100	38.5	-0.6	0.2	-3.4	6.74E-04	9.48E-03		51.81	30.50	33.08		NO
	Prupe.4G182300.1	Prupe.4G182300	426.0	-0.6	0.1	-4.5	6.88E-06	2.84E-04		510.61	439.75	327.54		SI
	Prupe.1G195300.1	Prupe.1G195300	103.5	-0.6	0.2	-2.7	6.22E-03	4.61E-02		131.85	93.86	84.83		SI
	Prupe.2G308800.1	Prupe.2G308800	69.5	-0.6	0.2	-3.1	2.16E-03	2.20E-02		81.81	74.12	52.45		SI
	Prupe.5G195600.1	Prupe.5G195600	1239.6	-0.6	0.2	-3.3	1.06E-03	1.31E-02		1504.60	1251.61	962.56		SI
	Prupe.2G193500.1	Prupe.2G193500	234.8	-0.6	0.2	-3.5	4.24E-04	6.74E-03		265.85	268.42	170.00		NO
	Prupe.6G264200.1	Prupe.6G264200	236.5	-0.6	0.2	-3.8	1.45E-04	3.11E-03		257.97	286.71	164.81		NO
	Prupe.1G082700.1	Prupe.1G082700	478.1	-0.6	0.1	-5.2	2.31E-07	1.91E-05		593.94	461.01	379.44		SI
	Prupe.4G188900.1	Prupe.4G188900	260.7	-0.6	0.2	-3.4	6.38E-04	9.14E-03		270.12	339.41	172.66		NO
	Prupe.7G240900.1	Prupe.7G240900	304.1	-0.6	0.2	-2.9	4.16E-03	3.50E-02		352.33	334.97	224.85		SI
	Prupe.5G134200.1	Prupe.5G134200	80.8	-0.7	0.2	-3.3	8.16E-04	1.09E-02		94.38	87.92	60.04		SI
	Prupe.1G376500.1	Prupe.1G376500	469.8	-0.7	0.2	-3.8	1.58E-04	3.31E-03		559.94	493.12	356.26		SI
	Prupe.3G127300.1	Prupe.3G127300	33.3	-0.7	0.2	-3.5	4.05E-04	6.55E-03		38.69	36.53	24.78		SI
	Prupe.4G201600.1	Prupe.4G201600	110.7	-0.7	0.2	-4.3	1.63E-05	5.53E-04		125.33	126.89	79.84		NO
	Prupe.5G193000.1	Prupe.5G193000	39.4	-0.7	0.2	-2.8	5.11E-03	4.03E-02		54.23	29.52	34.32		NO
	Prupe.1G070700.1	Prupe.1G070700	353.7	-0.7	0.2	-3.4	7.03E-04	9.78E-03		420.35	374.69	265.98		SI
	Prupe.3G145100.1	Prupe.3G145100	89.5	-0.7	0.1	-5.4	7.13E-08	6.96E-06		103.40	100.14	64.93		SI
	Prupe.8G247800.1	Prupe.8G247800	1196.2	-0.7	0.2	-4.2	2.55E-05	7.82E-04		1329.85	1418.50	840.28		NO
	Prupe.6G167400.1	Prupe.6G167400	27.8	-0.7	0.2	-3.5	5.40E-04	8.11E-03		35.23	25.82	22.33		SI
	Prupe.6G301900.1	Prupe.6G301900	764.0	-0.7	0.1	-5.3	1.04E-07	9.39E-06		967.14	714.00	610.92		SI
	Prupe.3G231600.1	Prupe.3G231600	242.7	-0.7	0.1	-7.3	2.34E-13	1.75E-10		280.32	270.50	177.30		SI
	Prupe.3G131100.1	Prupe.3G131100	53.0	-0.7	0.2	-3.0	2.90E-03	2.73E-02		60.09	61.22	37.79		NO
	Prupe.2G294300.1	Prupe.2G294300	50.4	-0.7	0.2	-3.2	1.52E-03	1.73E-02		62.93	48.58	39.73		SI
	Prupe.7G058300.1	Prupe.7G058300	156.4	-0.7	0.2	-3.2	1.36E-03	1.58E-02		214.54	119.36	135.45		NO
	Prupe.1G489900.1	Prupe.1G489900	26.6	-0.7	0.2	-2.9	3.55E-03	3.13E-02		41.02	12.71	26.03		NO
	Prupe.2G190000.1	Prupe.2G190000	20.8	-0.7	0.2	-2.7	6.74E-03	4.86E-02		27.93	16.68	17.78		NO
	Prupe.1G317200.1	Prupe.1G317200	312.1	-0.7	0.1	-5.3	1.33E-07	1.15E-05		352.92	361.32	222.15		NO
	Prupe.2G044200.1	Prupe.2G044200	359.8	-0.7	0.2	-3.4	7.61E-04	1.03E-02		392.62	440.73	246.15		NO
	Prupe.8G139100.1	Prupe.8G139100	210.8	-0.7	0.2	-4.2	3.29E-05	9.63E-04		268.80	195.01	168.48		SI
	Prupe.4G075100.1	Prupe.4G075100	65.0	-0.7	0.2	-2.9	3.61E-03	3.16E-02		95.80	39.27	59.83		NO
	Prupe.7G203400.1	Prupe.7G203400	588.9	-0.7	0.2	-3.1	1.77E-03	1.91E-02		759.78	532.69	474.35		SI
	Prupe.6G197300.1	Prupe.6G197300	57.7	-0.7	0.2	-3.7	1.93E-04	3.77E-03		57.30	80.00	35.75		NO
	Prupe.2G307900.1	Prupe.2G307900	35.0	-0.7	0.2	-3.9	1.08E-04	2.45E-03		44.64	32.79	27.57		SI
	Prupe.2G173300.1	Prupe.2G173300	77.6	-0.7	0.2	-3.2	1.23E-03	1.48E-02		99.22	71.50	62.02		SI
	Prupe.7G127800.1	Prupe.7G127800	93.6	-0.7	0.1	-5.4	6.21E-08	6.20E-06		119.02	87.40	74.43		SI
	Prupe.8G108600.1	Prupe.8G108600	42.7	-0.7	0.3	-2.7	6.37E-03	4.68E-02		52.26	43.25	32.63		SI
	Prupe.8G189900.1	Prupe.8G189900	162.0	-0.7	0.2	-2.9	4.04E-03	3.42E-02		204.43	154.63	126.96		SI
	Prupe.1G471700.1	Prupe.1G471700	565.9	-0.7	0.2	-3.1	2.22E-03	2.24E-02		720.10	531.09	446.66		SI
	Prupe.2G255000.1	Prupe.2G255000	169.0	-0.7	0.2	-3.1	1.75E-03	1.89E-02		236.05	124.51	146.32		NO
	Prupe.1G269600.1	Prupe.1G269600	14.1	-0.7	0.2	-3.0	3.02E-03	2.80E-02		17.15	14.53	10.69		SI
	Prupe.5G016300.1	Prupe.5G016300	75.3	-0.7	0.2	-3.5	4.68E-04	7.31E-03		90.03	79.86	56.02		SI
	Prupe.6G209500.1	Prupe.6G209500	75.1	-0.7	0.1	-4.8	1.90E-06	1.02E-04		82.35	91.89	51.05		NO
	Prupe.3G143100.1	Prupe.3G143100	126.1	-0.7	0.2	-4.6	4.49E-06	1.99E-04		159.72	119.97	98.56		SI
	Prupe.8G139200.1	Prupe.8G139200	124.8	-0.7	0.3	-2.7	6.89E-03	4.94E-02		153.44	125.95	94.90		SI
	Prupe.5G214200.1	Prupe.5G214200	168.5	-0.7	0.2	-3.3	1.13E-03	1.39E-02		217.93	153.03	134.54		SI
	Prupe.3G212500.1	Prupe.3G212500	269.7	-0.7	0.1	-4.7	2.83E-06	1.42E-04		359.93	227.63	221.64		SI
	Prupe.8G189500.1	Prupe.8G189500	131.5	-0.7	0.2	-2.9	3.64E-03	3.17E-02		162.61	132.15	99.82		SI
	Prupe.3G136100.1	Prupe.3G136100	161.8	-0.7	0.2	-4.5	5.52E-06	2.35E-04		218.18	133.17	133.95		NO
	Prupe.6G136900.1	Prupe.6G136900	35.3	-0.7	0.2	-3.0	3.12E-03	2.88E-02		42.85	36.44	26.52		SI
	Prupe.6G283400.1	Prupe.6G283400	746.3	-0.7	0.1	-6.1	1.31E-09	2.47E-07		970.83	673.99	594.01		SI
	Prupe.1G539500.1	Prupe.1G539500	59.7	-0.7	0.3	-2.8	5.44E-03	4.21E-02		84.71	42.21	52.06		NO
	Prupe.7G169200.1	Prupe.7G169200	431.3	-0.7	0.2	-2.9	3.97E-03	3.39E-02		597.59	331.46	364.92		NO
	Prupe.6G271800.1	Prupe.6G271800	5965.4	-0.7	0.1	-4.9	9.46E-07	5.69E-05		6844.47	6876.90	4174.71		NO
	Prupe.5G162300.1	Prupe.5G162300	1564.6	-0.7	0.1	-5.5	4.74E-08	5.06E-06		1968.30	1526.14	1199.41		SI
	Prupe.1G253500.1	Prupe.1G253500	582.4	-0.7	0.2	-4.7	3.29E-06	1.61E-04		745.14	548.08	454.03		SI
	Prupe.5G165600.1	Prupe.5G165600	96.5	-0.7	0.2	-4.1	3.94E-05	1.12E-03		117.83	99.87	71.66		SI
	Prupe.8G144800.1	Prupe.8G144800	22.9	-0.7	0.2	-2.9	3.42E-03	3.06E-02		30.38	19.51	18.71		SI
	Prupe.4G051600.1	Prupe.4G051600	48.6	-0.7	0.2	-4.3	1.40E-05	4.96E-04		63.42	43.77	38.60		SI
	Prupe.8G207000.1	Prupe.8G207000	105.0	-0.7	0.2	-4.0	7.34E-05	1.84E-03		131.78	102.88	80.29		SI
	Prupe.4G242100.1	Prupe.4G242100	159.7	-0.7	0.2	-3.1	1.78E-03	1.91E-02		209.08	142.68	127.20		SI
	Prupe.1G467500.1	Prupe.1G467500	57.2	-0.7	0.1	-5.1	3.51E-07	2.65E-05		67.60	62.77	41.19		SI
	Prupe.5G203700.1	Prupe.5G203700	874.2	-0.7	0.2	-3.8	1.23E-04	2.73E-03		1416.04	1116.68	730.49		SI
	Prupe.3G043100.1	Prupe.3G043100	21.2	-0.7	0.2	-3.1	2.25E-03	2.27E-02		29.72	15.91	17.98		NO
	Prupe.6G302800.1	Prupe.6G302800	31.8	-0.7	0.2	-3.8	1.53E-04	3.23E-03		40.26	30.37	24.76		SI
	Prupe.5G034000.2	Prupe.5G034000	25.8	-0.7	0.2	-3.0	2.96E-03	2.77E-02		28.15	32.03	17.12		NO
	Prupe.7G227300.1	Prupe.7G227300	360.0	-0.7	0.2	-4.4	8.77E-06	3.47E-04		393.29	449.21	237.50		NO
	Prupe.3G267000.1	Prupe.3G267000	22.9	-0.7	0.2	-3.7	1.78E-04	3.57E-03		30.92	18.91	18.75		SI
	Prupe.2G095200.1	Prupe.2G095200	377.9	-0.7	0.1	-6.9	6.36E-12	3.10E-09		449.99	412.12	271.64		SI
	Prupe.6G216800.1	Prupe.6G216800	1433.4	-0.7	0.2	-4.2	2.95E-05	8.81E-04		1731.19	1528.68	1040.39		SI
	Prupe.6G346500.1	Prupe.6G346500	153.8	-0.7	0.2	-4.8	1.54E-06	8.52E-05		192.14	153.77	115.56		SI
	Prupe.6G328200.1	Prupe.6G328200	20.3	-0.7	0.2	-3.2	1.58E-03	1.77E-02		24.82	21.33	14.72		SI
	Prupe.5G211400.1	Prupe.5G211400	150.0	-0.7	0.2	-4.2	2.32E-05	7.26E-04		174.39	171.09	104.47		SI
	Prupe.3G254300.1	Prupe.3G254300	66.4	-0.7	0.1	-5.0	4.62E-07	3.26E-05		90.30	54.80	54.12		SI
	Prupe.1G503800.1	Prupe.1G503800	153.0	-0.7	0.2	-4.0	7.69E-05	1.90E-03		179.21	172.95	106.85		SI
	Prupe.7G200800.1	Prupe.7G200800	1977.6	-0.7	0.2	-3.8	1.36E-04	2.96E-03		2162.54	2482.45	1287.77		NO
	Prupe.3G065400.1	Prupe.3G065400	155.5	-0.8	0.2	-3.7	2.15E-04	4.09E-03		189.68	164.14	112.61		SI
	Prupe.5G055000.1	Prupe.5G055000	668.5	-0.8	0.2	-4.6	3.93E-06	1.82E-04		840.69	666.31	498.55		SI
	Prupe.1G453200.1	Prupe.1G453200	157.0	-0.8	0.1	-5.5	3.93E-08	4.34E-06		213.62	130.50	126.81		SI
	Prupe.1G538900.1	Prupe.1G538900	36.8	-0.8	0.3	-2.9	3.20E-03	2.93E-02		49.35	31.78	29.40		SI
	Prupe.4G223000.1	Prupe.4G223000	333.9	-0.8	0.1	-5.5	3.22E-08	3.71E-06		423.11	327.64	250.98		SI
	Prupe.6G113200.1	Prupe.6G113200	70.3	-0.8	0.2	-3.4	6.87E-04	9.62E-03		92.65	63.23	55.02		SI
	Prupe.6G095600.1	Prupe.6G095600	34.8	-0.8	0.2	-3.8	1.40E-04	3.03E-03		45.18	32.51	26.84		SI
	Prupe.1G101200.1	Prupe.1G101200	102.8	-0.8	0.2	-5.1	4.35E-07	3.13E-05		128.87	103.61	75.97		SI
	Prupe.2G087000.1	Prupe.2G087000	29.5	-0.8	0.3	-3.0	2.82E-03	2.68E-02		42.58	21.08	24.94		NO
	Prupe.5G047800.1	Prupe.5G047800	48.9	-0.8	0.2	-4.1	4.32E-05	1.20E-03		65.68	42.16	38.94		SI
	Prupe.5G133900.1	Prupe.5G133900	23.6	-0.8	0.3	-2.9	3.53E-03	3.12E-02		28.33	25.79	16.68		SI
	Prupe.5G095000.1	Prupe.5G095000	188.3	-0.8	0.2	-3.4	6.64E-04	9.35E-03		272.40	132.86	159.64		NO
	Prupe.3G206500.1	Prupe.3G206500	259.1	-0.8	0.1	-6.2	4.25E-10	9.98E-08		344.51	230.85	202.01		SI
	Prupe.8G134100.1	Prupe.8G134100	43.9	-0.8	0.3	-2.8	4.41E-03	3.66E-02		59.32	37.72	34.75		SI
	Prupe.4G054600.1	Prupe.4G054600	54.8	-0.8	0.2	-3.2	1.50E-03	1.71E-02		59.92	69.24	35.20		NO
	Prupe.8G017600.1	Prupe.8G017600	31.3	-0.8	0.2	-3.3	8.18E-04	1.09E-02		43.15	25.40	25.28		SI
	Prupe.6G213900.1	Prupe.6G213900	243.7	-0.8	0.3	-2.9	4.35E-03	3.62E-02		361.20	159.36	210.50		NO
	Prupe.6G301800.1	Prupe.6G301800	226.7	-0.8	0.2	-3.3	9.50E-04	1.22E-02		300.34	204.93	174.92		SI
	Prupe.4G086300.1	Prupe.4G086300	4041.6	-0.8	0.2	-4.4	1.07E-05	4.08E-04		5601.88	3266.07	3256.88		SI
	Prupe.1G289300.1	Prupe.1G289300	42.0	-0.8	0.3	-2.9	4.16E-03	3.50E-02		61.04	29.51	35.53		NO
	Prupe.5G186200.1	Prupe.5G186200	68.4	-0.8	0.2	-3.4	5.77E-04	8.55E-03		84.76	70.79	49.62		SI
	Prupe.6G072500.1	Prupe.6G072500	309.5	-0.8	0.1	-7.0	2.12E-12	1.12E-09		389.11	313.99	225.52		SI
	Prupe.4G015300.1	Prupe.4G015300	16.1	-0.8	0.3	-2.7	6.83E-03	4.91E-02		20.02	16.27	11.88		SI
	Prupe.1G054400.1	Prupe.1G054400	23.7	-0.8	0.3	-3.1	2.18E-03	2.22E-02		30.36	22.86	17.96		SI
	Prupe.6G140200.1	Prupe.6G140200	10.9	-0.8	0.3	-2.8	5.60E-03	4.30E-02		14.17	10.27	8.31		SI
	Prupe.1G386200.1	Prupe.1G386200	15.0	-0.8	0.3	-3.1	2.11E-03	2.16E-02		17.11	18.02	9.94		NO
	Prupe.1G347100.1	Prupe.1G347100	136.7	-0.8	0.1	-5.6	1.84E-08	2.43E-06		174.89	134.16	100.91		SI
	Prupe.1G265300.1	Prupe.1G265300	19.4	-0.8	0.2	-3.5	4.23E-04	6.73E-03		26.15	16.87	15.18		SI
	Prupe.5G128700.1	Prupe.5G128700	106.6	-0.8	0.2	-4.6	4.27E-06	1.93E-04		139.39	100.02	80.52		SI
	Prupe.8G087400.1	Prupe.8G087400	232.3	-0.8	0.1	-5.4	8.55E-08	8.10E-06		306.67	213.76	176.48		SI
	Prupe.2G323600.1	Prupe.2G323600	25.3	-0.8	0.2	-3.6	3.39E-04	5.77E-03		30.74	27.49	17.59		SI
	Prupe.4G256000.1	Prupe.4G256000	33.3	-0.8	0.2	-3.4	7.50E-04	1.02E-02		48.57	23.44	27.93		NO
	Prupe.8G159400.1	Prupe.8G159400	286.3	-0.8	0.3	-2.7	6.49E-03	4.74E-02		260.52	449.07	149.44		NO
	Prupe.5G124200.1	Prupe.5G124200	314.1	-0.8	0.2	-4.3	1.49E-05	5.20E-04		367.40	365.16	209.76		SI
	Prupe.1G128000.1	Prupe.1G128000	271.4	-0.8	0.1	-5.5	3.33E-08	3.77E-06		359.05	250.62	204.63		SI
	Prupe.4G114300.1	Prupe.4G114300	457.7	-0.8	0.2	-4.1	5.07E-05	1.37E-03		561.05	491.99	320.06		SI
	Prupe.4G241000.1	Prupe.4G241000	226.5	-0.8	0.2	-3.4	7.46E-04	1.02E-02		251.05	285.60	142.87		NO
	Prupe.2G256900.1	Prupe.2G256900	195.4	-0.8	0.3	-2.9	3.40E-03	3.05E-02		245.65	200.67	139.96		SI
	Prupe.2G008800.1	Prupe.2G008800	380.5	-0.8	0.2	-3.4	5.95E-04	8.71E-03		507.03	346.84	287.48		SI
	Prupe.2G134000.1	Prupe.2G134000	62.3	-0.8	0.2	-3.3	9.26E-04	1.20E-02		80.97	60.09	45.93		SI
	Prupe.3G212700.1	Prupe.3G212700	35.7	-0.8	0.3	-3.1	1.73E-03	1.87E-02		57.96	16.21	33.00		NO
	Prupe.3G145000.1	Prupe.3G145000	246.2	-0.8	0.3	-3.1	1.91E-03	2.03E-02		319.96	237.42	181.12		SI
	Prupe.2G046000.1	Prupe.2G046000	40.7	-0.8	0.2	-4.1	4.06E-05	1.15E-03		54.89	36.14	31.17		SI
	Prupe.5G062300.1	Prupe.5G062300	1126.7	-0.8	0.2	-3.5	4.55E-04	7.14E-03		1511.81	1014.77	853.63		SI
	Prupe.1G333100.1	Prupe.1G333100	99.7	-0.8	0.2	-4.8	1.70E-06	9.24E-05		119.85	111.73	67.59		SI
	Prupe.3G048100.1	Prupe.3G048100	9.2	-0.8	0.3	-2.8	5.73E-03	4.38E-02		11.25	10.15	6.30		SI
	Prupe.2G202300.1	Prupe.2G202300	11.8	-0.8	0.3	-2.7	6.71E-03	4.84E-02		11.83	16.88	6.65		NO
	Prupe.6G210900.1	Prupe.6G210900	590.2	-0.8	0.3	-2.9	4.21E-03	3.53E-02		532.43	938.29	299.91		NO
	Prupe.1G281400.1	Prupe.1G281400	154.3	-0.8	0.2	-4.1	4.98E-05	1.34E-03		187.06	170.68	105.18		SI
	Prupe.5G167300.1	Prupe.5G167300	71.1	-0.8	0.2	-4.7	2.70E-06	1.36E-04		99.40	57.76	56.00		SI
	Prupe.5G220500.1	Prupe.5G220500	308.5	-0.8	0.3	-2.7	6.96E-03	4.97E-02		445.72	228.67	251.02		NO
	Prupe.5G095500.1	Prupe.5G095500	236.1	-0.8	0.2	-4.6	4.08E-06	1.87E-04		238.97	334.99	134.39		NO
	Prupe.1G015600.1	Prupe.1G015600	169.8	-0.8	0.2	-5.3	1.18E-07	1.04E-05		231.30	148.38	129.72		SI
	Prupe.1G024900.1	Prupe.1G024900	33.4	-0.8	0.3	-2.8	4.46E-03	3.68E-02		40.56	36.81	22.80		SI
	Prupe.2G007400.1	Prupe.2G007400	232.2	-0.8	0.2	-5.4	7.88E-08	7.57E-06		285.40	251.94	159.40		SI
	Prupe.1G147700.1	Prupe.1G147700	14.0	-0.8	0.3	-2.8	5.00E-03	3.98E-02		20.57	9.79	11.57		NO
	Prupe.4G147200.1	Prupe.4G147200	351.0	-0.8	0.2	-3.6	3.37E-04	5.76E-03		318.28	557.19	177.49		NO
	Prupe.7G175400.1	Prupe.7G175400	569.5	-0.8	0.3	-3.3	9.50E-04	1.22E-02		862.12	366.38	479.97		NO
	Prupe.7G195200.1	Prupe.7G195200	39.6	-0.8	0.3	-3.2	1.56E-03	1.76E-02		36.10	62.45	20.20		NO
	Prupe.6G223800.1	Prupe.6G223800	868.8	-0.8	0.1	-8.5	2.14E-17	3.39E-14		1148.23	820.15	637.89		SI
	Prupe.8G202700.1	Prupe.8G202700	9.6	-0.9	0.3	-3.0	2.59E-03	2.51E-02		13.72	7.61	7.61		SI
	Prupe.6G336700.1	Prupe.6G336700	347.6	-0.9	0.3	-2.9	3.99E-03	3.40E-02		457.27	333.34	252.18		SI
	Prupe.4G223100.1	Prupe.4G223100	34.4	-0.9	0.3	-3.4	7.23E-04	9.98E-03		56.10	15.83	31.25		NO
	Prupe.1G252100.1	Prupe.1G252100	2955.6	-0.9	0.2	-4.0	6.45E-05	1.67E-03		3731.99	3076.03	2058.75		SI
	Prupe.1G030300.1	Prupe.1G030300	671.6	-0.9	0.2	-4.6	3.60E-06	1.71E-04		886.98	638.59	489.37		SI
	Prupe.3G275400.1	Prupe.3G275400	16.6	-0.9	0.3	-3.3	9.49E-04	1.22E-02		23.50	13.37	13.07		SI
	Prupe.6G037500.1	Prupe.6G037500	85.8	-0.9	0.2	-4.0	5.67E-05	1.50E-03		113.67	81.50	62.34		SI
	Prupe.3G112800.1	Prupe.3G112800	44.8	-0.9	0.2	-5.1	3.65E-07	2.71E-05		56.59	46.95	30.94		SI
	Prupe.8G267000.1	Prupe.8G267000	4559.6	-0.9	0.3	-2.9	4.34E-03	3.61E-02		7290.43	2403.38	3985.02		NO
	Prupe.6G192300.1	Prupe.6G192300	206.8	-0.9	0.2	-3.7	1.99E-04	3.86E-03		213.04	290.84	116.49		NO
	Prupe.6G001800.1	Prupe.6G001800	161.7	-0.9	0.1	-6.3	3.47E-10	8.63E-08		217.96	148.10	118.99		SI
	Prupe.8G239600.1	Prupe.8G239600	155.5	-0.9	0.2	-4.1	3.58E-05	1.04E-03		202.02	154.31	110.14		SI
	Prupe.1G388400.1	Prupe.1G388400	140.6	-0.9	0.3	-2.9	4.05E-03	3.43E-02		186.95	133.20	101.67		SI
	Prupe.6G362900.1	Prupe.6G362900	254.2	-0.9	0.2	-3.8	1.73E-04	3.51E-03		347.96	225.87	188.92		SI
	Prupe.6G178100.1	Prupe.6G178100	58.9	-0.9	0.3	-3.0	2.75E-03	2.63E-02		76.80	58.16	41.71		SI
	Prupe.1G209200.1	Prupe.1G209200	214.7	-0.9	0.1	-6.6	4.04E-11	1.54E-08		273.93	221.18	148.98		SI
	Prupe.3G220600.1	Prupe.3G220600	9.7	-0.9	0.3	-3.0	2.65E-03	2.56E-02		14.50	6.99	7.72		NO
	Prupe.1G175200.1	Prupe.1G175200	1476.5	-0.9	0.1	-6.0	1.65E-09	3.00E-07		1833.47	1604.06	992.12		SI
	Prupe.1G245100.1	Prupe.1G245100	1632.7	-0.9	0.3	-2.9	3.26E-03	2.96E-02		2181.29	1538.40	1178.47		SI
	Prupe.3G263400.1	Prupe.3G263400	22.2	-0.9	0.3	-3.5	5.56E-04	8.28E-03		33.04	15.73	17.82		NO
	Prupe.7G213300.1	Prupe.7G213300	125.1	-0.9	0.2	-3.7	1.91E-04	3.75E-03		187.91	86.10	101.32		NO
	Prupe.3G231200.1	Prupe.3G231200	9.3	-0.9	0.3	-3.2	1.27E-03	1.51E-02		11.82	9.61	6.36		SI
	Prupe.7G179500.1	Prupe.7G179500	33.3	-0.9	0.3	-3.2	1.50E-03	1.71E-02		39.54	39.08	21.35		SI
	Prupe.3G168100.1	Prupe.3G168100	1115.4	-0.9	0.3	-3.4	7.59E-04	1.03E-02		1644.17	817.38	884.76		NO
	Prupe.7G175000.1	Prupe.7G175000	487.6	-0.9	0.3	-2.8	4.67E-03	3.78E-02		471.61	737.26	253.86		NO
	Prupe.2G159800.1	Prupe.2G159800	24.6	-0.9	0.2	-4.0	5.79E-05	1.53E-03		33.07	23.03	17.82		SI
	Prupe.3G174500.1	Prupe.3G174500	130.9	-0.9	0.2	-4.0	7.32E-05	1.84E-03		152.31	158.52	81.73		NO
	Prupe.2G232400.1	Prupe.2G232400	11.5	-0.9	0.3	-2.9	3.60E-03	3.16E-02		15.41	11.04	8.12		SI
	Prupe.1G532100.1	Prupe.1G532100	29.4	-0.9	0.3	-3.5	3.96E-04	6.46E-03		28.95	43.76	15.49		NO
	Prupe.3G295800.1	Prupe.3G295800	1774.3	-0.9	0.1	-6.2	4.78E-10	1.10E-07		2151.74	2021.96	1149.27		SI
	Prupe.3G085500.1	Prupe.3G085500	121.4	-0.9	0.2	-3.8	1.51E-04	3.19E-03		155.93	124.85	83.44		SI
	Prupe.5G188200.1	Prupe.5G188200	216.9	-0.9	0.3	-3.1	2.12E-03	2.17E-02		205.79	335.52	109.37		NO
	Prupe.3G156300.1	Prupe.3G156300	79.8	-0.9	0.2	-5.6	2.55E-08	3.08E-06		116.03	61.80	61.51		SI
	Prupe.3G281800.1	Prupe.3G281800	18.7	-0.9	0.3	-3.0	3.10E-03	2.86E-02		24.12	19.02	12.87		SI
	Prupe.8G188000.1	Prupe.8G188000	53.0	-0.9	0.2	-5.7	1.29E-08	1.76E-06		66.90	56.80	35.41		SI
	Prupe.8G115600.1	Prupe.8G115600	26.6	-0.9	0.2	-4.0	5.78E-05	1.53E-03		33.66	28.28	17.97		SI
	Prupe.7G054000.1	Prupe.7G054000	76.3	-0.9	0.3	-3.2	1.35E-03	1.58E-02		104.32	69.38	55.11		SI
	Prupe.7G021000.1	Prupe.7G021000	18.1	-0.9	0.2	-4.0	6.04E-05	1.58E-03		22.37	19.96	11.84		SI
	Prupe.6G150100.1	Prupe.6G150100	19.7	-0.9	0.3	-3.6	3.28E-04	5.70E-03		24.32	22.10	12.80		SI
	Prupe.5G064700.1	Prupe.5G064700	33.0	-0.9	0.2	-4.2	2.68E-05	8.08E-04		43.35	32.76	22.96		SI
	Prupe.8G163900.1	Prupe.8G163900	118.7	-0.9	0.3	-2.9	3.84E-03	3.30E-02		158.13	114.88	83.15		SI
	Prupe.1G481000.1	Prupe.1G481000	29.1	-0.9	0.2	-4.5	6.99E-06	2.88E-04		43.60	20.70	22.99		NO
	Prupe.8G019400.1	Prupe.8G019400	248.6	-0.9	0.1	-6.7	1.55E-11	6.78E-09		296.25	293.88	155.64		SI
	Prupe.7G236200.1	Prupe.7G236200	66.6	-0.9	0.2	-4.6	3.35E-06	1.62E-04		98.65	49.46	51.62		NO
	Prupe.5G125100.1	Prupe.5G125100	290.1	-0.9	0.3	-3.3	9.54E-04	1.22E-02		390.30	276.80	203.33		SI
	Prupe.3G261300.1	Prupe.3G261300	54.9	-0.9	0.3	-2.9	3.29E-03	2.98E-02		62.86	69.22	32.75		NO
	Prupe.1G282900.1	Prupe.1G282900	26.8	-0.9	0.2	-5.2	1.79E-07	1.51E-05		37.46	23.48	19.46		SI
	Prupe.6G016200.1	Prupe.6G016200	45.0	-0.9	0.3	-2.9	3.47E-03	3.09E-02		62.92	39.20	32.75		SI
	Prupe.2G202800.1	Prupe.2G202800	40.2	-0.9	0.3	-3.8	1.67E-04	3.41E-03		49.82	44.91	25.78		SI
	Prupe.1G441600.1	Prupe.1G441600	181.0	-1.0	0.3	-2.9	4.31E-03	3.60E-02		168.93	286.56	87.48		NO
	Prupe.7G103500.1	Prupe.7G103500	27.5	-1.0	0.2	-4.9	8.97E-07	5.50E-05		38.19	24.33	19.92		SI
	Prupe.3G175200.1	Prupe.3G175200	31.0	-1.0	0.3	-3.2	1.33E-03	1.56E-02		46.59	22.37	23.99		NO
	Prupe.7G173500.1	Prupe.7G173500	151.7	-1.0	0.3	-3.8	1.46E-04	3.12E-03		212.14	134.38	108.63		SI
	Prupe.2G272400.1	Prupe.2G272400	3851.6	-1.0	0.3	-2.9	3.49E-03	3.10E-02		5726.50	2917.21	2911.21		SI
	Prupe.1G050200.1	Prupe.1G050200	56.5	-1.0	0.2	-4.3	1.49E-05	5.20E-04		79.28	49.47	40.67		SI
	Prupe.1G535100.1	Prupe.1G535100	32.2	-1.0	0.3	-3.6	3.48E-04	5.86E-03		39.96	36.20	20.44		SI
	Prupe.6G279600.1	Prupe.6G279600	820.4	-1.0	0.2	-4.7	3.04E-06	1.49E-04		1021.10	922.25	517.71		SI
	Prupe.4G171800.1	Prupe.4G171800	32.9	-1.0	0.3	-3.2	1.43E-03	1.65E-02		36.47	43.58	18.50		NO
	Prupe.2G313700.1	Prupe.2G313700	40.4	-1.0	0.2	-4.0	7.44E-05	1.86E-03		56.81	35.44	28.89		SI
	Prupe.7G212800.1	Prupe.7G212800	418.4	-1.0	0.2	-6.4	1.40E-10	4.32E-08		538.21	445.44	271.58		SI
	Prupe.8G201100.1	Prupe.8G201100	248.6	-1.0	0.2	-4.6	4.56E-06	2.01E-04		344.47	227.17	174.22		SI
	Prupe.4G127200.1	Prupe.4G127200	30.1	-1.0	0.3	-3.2	1.20E-03	1.45E-02		42.74	25.89	21.62		SI
	Prupe.1G542400.1	Prupe.1G542400	360.5	-1.0	0.3	-3.5	3.87E-04	6.37E-03		487.80	347.41	246.23		SI
	Prupe.8G160500.1	Prupe.8G160500	269.5	-1.0	0.2	-4.4	1.15E-05	4.26E-04		392.18	219.15	197.29		SI
	Prupe.3G238100.1	Prupe.3G238100	160.9	-1.0	0.2	-4.6	3.37E-06	1.62E-04		188.45	199.18	95.12		NO
	Prupe.8G187000.1	Prupe.8G187000	130.2	-1.0	0.2	-6.5	6.23E-11	2.20E-08		147.75	168.71	74.16		NO
	Prupe.4G212600.1	Prupe.4G212600	11.9	-1.0	0.3	-2.9	3.19E-03	2.92E-02		15.94	11.86	8.05		SI
	Prupe.5G213600.1	Prupe.5G213600	243.8	-1.0	0.2	-4.8	1.50E-06	8.45E-05		356.88	195.42	178.98		SI
	Prupe.7G225600.1	Prupe.7G225600	2698.9	-1.0	0.4	-2.8	4.45E-03	3.68E-02		4129.27	1903.08	2064.50		NO
	Prupe.3G114100.1	Prupe.3G114100	224.8	-1.0	0.2	-4.9	9.88E-07	5.89E-05		321.45	191.88	160.96		SI
	Prupe.2G316600.1	Prupe.2G316600	118.2	-1.0	0.4	-2.9	4.30E-03	3.60E-02		172.25	96.17	86.12		SI
	Prupe.1G334100.1	Prupe.1G334100	33.8	-1.0	0.3	-2.9	3.47E-03	3.09E-02		43.56	35.97	21.95		SI
	Prupe.3G148700.1	Prupe.3G148700	13.0	-1.0	0.3	-3.0	2.85E-03	2.70E-02		13.51	18.78	6.63		NO
	Prupe.7G124100.1	Prupe.7G124100	37.7	-1.0	0.3	-3.1	2.19E-03	2.22E-02		49.15	39.40	24.42		SI
	Prupe.4G105400.1	Prupe.4G105400	476.6	-1.0	0.2	-4.7	2.14E-06	1.11E-04		555.17	600.43	274.07		NO
	Prupe.6G050400.1	Prupe.6G050400	22.4	-1.0	0.3	-2.9	3.40E-03	3.05E-02		25.25	29.43	12.41		NO
	Prupe.1G250700.1	Prupe.1G250700	185.1	-1.0	0.2	-4.3	2.07E-05	6.64E-04		255.53	173.50	126.16		SI
	Prupe.1G048800.1	Prupe.1G048800	130.2	-1.0	0.3	-3.0	2.47E-03	2.42E-02		193.60	102.28	94.80		SI
	Prupe.6G214800.1	Prupe.6G214800	10.3	-1.0	0.3	-3.5	4.78E-04	7.40E-03		13.69	10.33	6.77		SI
	Prupe.2G104200.1	Prupe.2G104200	546.8	-1.0	0.2	-5.5	3.33E-08	3.77E-06		785.75	471.76	383.02		SI
	Prupe.3G178200.1	Prupe.3G178200	1600.8	-1.0	0.3	-4.0	7.40E-05	1.85E-03		1562.88	2478.81	760.70		NO
	Prupe.7G196500.1	Prupe.7G196500	80.0	-1.0	0.3	-3.1	2.11E-03	2.16E-02		127.12	51.45	61.42		NO
	Prupe.1G587800.1	Prupe.1G587800	60.0	-1.0	0.3	-3.0	2.62E-03	2.54E-02		74.90	68.76	36.25		SI
	Prupe.7G190500.1	Prupe.7G190500	19.0	-1.1	0.3	-3.1	1.94E-03	2.06E-02		26.09	18.24	12.74		SI
	Prupe.8G017800.1	Prupe.8G017800	119.3	-1.1	0.3	-3.5	4.09E-04	6.57E-03		161.06	118.97	77.94		SI
	Prupe.I002900.1	Prupe.I002900	102.6	-1.1	0.4	-3.0	2.96E-03	2.77E-02		148.63	87.55	71.65		SI
	Prupe.4G035400.1	Prupe.4G035400	22.2	-1.1	0.3	-3.5	4.87E-04	7.50E-03		30.87	20.84	15.01		SI
	Prupe.5G024500.1	Prupe.5G024500	248.3	-1.1	0.1	-7.2	5.06E-13	3.21E-10		307.33	289.83	147.75		SI
	Prupe.6G050900.1	Prupe.6G050900	88.3	-1.1	0.3	-3.6	2.95E-04	5.23E-03		96.87	121.38	46.78		NO
	Prupe.2G292300.1	Prupe.2G292300	696.0	-1.1	0.4	-2.8	5.26E-03	4.11E-02		867.65	804.64	415.78		SI
	Prupe.2G171700.1	Prupe.2G171700	142.2	-1.1	0.2	-6.5	7.49E-11	2.44E-08		194.09	139.38	93.26		SI
	Prupe.1G084700.1	Prupe.1G084700	1379.9	-1.1	0.3	-3.7	2.43E-04	4.54E-03		2052.18	1107.79	979.84		SI
	Prupe.8G105700.1	Prupe.8G105700	275.6	-1.1	0.2	-5.1	3.49E-07	2.65E-05		399.31	237.00	190.47		SI
	Prupe.4G096400.1	Prupe.4G096400	2154.5	-1.1	0.3	-4.2	2.19E-05	6.95E-04		2854.83	2252.83	1355.75		SI
	Prupe.1G267000.1	Prupe.1G267000	53.3	-1.1	0.2	-6.1	9.81E-10	2.11E-07		68.20	59.13	32.64		SI
	Prupe.2G318800.1	Prupe.2G318800	686.7	-1.1	0.2	-6.5	6.81E-11	2.33E-08		887.18	752.83	419.96		SI
	Prupe.7G255800.1	Prupe.7G255800	10.2	-1.1	0.4	-2.9	3.26E-03	2.96E-02		11.81	13.37	5.56		NO
	Prupe.7G100900.1	Prupe.7G100900	37.2	-1.1	0.3	-3.5	4.51E-04	7.09E-03		65.41	15.23	31.06		NO
	Prupe.5G231900.1	Prupe.5G231900	44.0	-1.1	0.3	-3.2	1.57E-03	1.77E-02		72.85	24.95	34.28		NO
	Prupe.8G096100.1	Prupe.8G096100	38.9	-1.1	0.4	-2.9	3.52E-03	3.12E-02		48.11	45.91	22.66		SI
	Prupe.7G124200.1	Prupe.7G124200	54.0	-1.1	0.4	-2.8	4.70E-03	3.80E-02		60.52	73.30	28.31		NO
	Prupe.8G087900.1	Prupe.8G087900	37.8	-1.1	0.4	-2.9	3.95E-03	3.37E-02		29.53	70.20	13.71		NO
	Prupe.1G322000.1	Prupe.1G322000	115.7	-1.1	0.3	-3.7	1.94E-04	3.78E-03		182.80	79.07	85.24		NO
	Prupe.6G023800.1	Prupe.6G023800	13.4	-1.1	0.4	-3.0	2.65E-03	2.55E-02		19.02	12.19	8.98		SI
	Prupe.1G026900.1	Prupe.1G026900	26.4	-1.1	0.3	-4.0	7.77E-05	1.91E-03		40.05	20.28	18.81		SI
	Prupe.3G062000.1	Prupe.3G062000	15.4	-1.1	0.4	-2.8	4.72E-03	3.81E-02		16.88	21.41	7.90		NO
	Prupe.8G147100.1	Prupe.8G147100	103.1	-1.1	0.1	-8.8	1.24E-18	3.15E-15		128.36	121.12	59.89		SI
	Prupe.3G098200.1	Prupe.3G098200	163.3	-1.1	0.3	-3.9	1.01E-04	2.31E-03		210.06	182.80	96.98		SI
	Prupe.3G050200.1	Prupe.3G050200	2287.0	-1.1	0.3	-4.0	7.71E-05	1.90E-03		1304.87	4953.50	602.58		NO
	Prupe.1G352200.1	Prupe.1G352200	23.1	-1.1	0.3	-3.8	1.60E-04	3.32E-03		31.66	22.90	14.76		SI
	Prupe.7G176600.1	Prupe.7G176600	13.9	-1.1	0.3	-3.5	5.46E-04	8.17E-03		15.68	18.55	7.33		NO
	Prupe.8G124200.1	Prupe.8G124200	6.6	-1.1	0.4	-2.8	5.11E-03	4.03E-02		7.31	9.23	3.33		NO
	Prupe.2G150700.1	Prupe.2G150700	19.6	-1.1	0.4	-3.1	2.08E-03	2.15E-02		30.71	14.12	13.97		SI
	Prupe.5G043100.1	Prupe.5G043100	102.4	-1.1	0.2	-5.0	5.51E-07	3.70E-05		137.09	107.75	62.47		SI
	Prupe.4G143600.1	Prupe.4G143600	50.6	-1.1	0.3	-3.4	6.26E-04	9.00E-03		63.00	60.05	28.69		SI
	Prupe.3G254400.1	Prupe.3G254400	9.9	-1.1	0.4	-3.2	1.21E-03	1.45E-02		16.45	5.64	7.51		NO
	Prupe.3G251400.1	Prupe.3G251400	17.6	-1.2	0.4	-3.1	2.18E-03	2.22E-02		27.56	13.04	12.33		SI
	Prupe.7G159800.1	Prupe.7G159800	95.1	-1.2	0.4	-3.0	2.63E-03	2.54E-02		102.99	136.04	46.32		NO
	Prupe.8G193700.1	Prupe.8G193700	53.9	-1.2	0.3	-3.8	1.54E-04	3.23E-03		77.40	49.55	34.68		SI
	Prupe.6G235900.1	Prupe.6G235900	1026.0	-1.2	0.2	-6.1	1.30E-09	2.47E-07		1606.33	753.80	717.95		SI
	Prupe.1G001700.1	Prupe.1G001700	4.3	-1.2	0.4	-2.7	6.17E-03	4.60E-02		6.37	3.85	2.78		SI
	Prupe.3G131900.1	Prupe.3G131900	6.7	-1.2	0.4	-2.7	6.04E-03	4.54E-02		8.81	7.35	3.96		SI
	Prupe.2G195400.1	Prupe.2G195400	75.4	-1.2	0.4	-3.1	2.09E-03	2.15E-02		71.63	123.22	31.23		NO
	Prupe.8G119300.1	Prupe.8G119300	284.0	-1.2	0.3	-3.7	2.30E-04	4.33E-03		406.18	268.28	177.48		SI
	Prupe.5G218500.1	Prupe.5G218500	91.6	-1.2	0.3	-3.5	4.92E-04	7.53E-03		131.71	85.38	57.71		SI
	Prupe.4G186500.1	Prupe.4G186500	8.2	-1.2	0.4	-3.0	2.83E-03	2.69E-02		10.00	10.30	4.39		NO
	Prupe.3G103500.1	Prupe.3G103500	63.6	-1.2	0.2	-5.2	2.24E-07	1.86E-05		81.79	73.57	35.44		SI
	Prupe.8G186000.1	Prupe.8G186000	666.2	-1.2	0.3	-3.5	4.01E-04	6.51E-03		981.83	592.39	424.30		SI
	Prupe.3G272800.1	Prupe.3G272800	5.5	-1.2	0.4	-2.8	4.45E-03	3.68E-02		8.83	4.06	3.75		SI
	Prupe.5G138300.1	Prupe.5G138300	393.7	-1.2	0.2	-6.1	1.02E-09	2.15E-07		590.84	335.90	254.25		SI
	Prupe.4G023100.1	Prupe.4G023100	27.4	-1.2	0.4	-3.0	2.43E-03	2.40E-02		38.63	26.78	16.82		SI
	Prupe.4G150200.1	Prupe.4G150200	723.8	-1.2	0.4	-3.4	6.40E-04	9.15E-03		917.48	862.34	391.46		SI
	Prupe.8G213800.1	Prupe.8G213800	24.7	-1.2	0.3	-3.8	1.24E-04	2.74E-03		23.55	40.60	10.05		NO
	Prupe.2G001600.1	Prupe.2G001600	10.3	-1.2	0.4	-2.8	5.31E-03	4.14E-02		15.18	9.26	6.40		SI
	Prupe.4G177600.1	Prupe.4G177600	131.5	-1.2	0.5	-2.7	6.46E-03	4.72E-02		181.03	136.98	76.60		SI
	Prupe.6G321700.1	Prupe.6G321700	88.9	-1.2	0.3	-4.8	1.98E-06	1.05E-04		229.41	125.92	79.01		SI
	Prupe.6G177600.1	Prupe.6G177600	53.4	-1.2	0.2	-5.4	7.02E-08	6.90E-06		72.67	56.43	31.11		SI
	Prupe.7G144800.1	Prupe.7G144800	178.7	-1.2	0.4	-3.5	4.56E-04	7.14E-03		239.27	195.77	101.12		SI
	Prupe.6G145500.1	Prupe.6G145500	195.5	-1.2	0.3	-4.0	6.15E-05	1.60E-03		286.61	178.67	121.09		SI
	Prupe.1G216700.1	Prupe.1G216700	27.6	-1.2	0.3	-3.7	2.61E-04	4.80E-03		37.75	29.08	15.92		SI
	Prupe.1G547100.1	Prupe.1G547100	171.3	-1.2	0.2	-5.0	5.82E-07	3.87E-05		252.37	155.07	106.43		SI
	Prupe.4G170400.1	Prupe.4G170400	15.4	-1.3	0.3	-4.2	3.03E-05	9.02E-04		22.66	14.05	9.53		SI
	Prupe.8G107600.1	Prupe.8G107600	43.4	-1.3	0.3	-4.4	1.09E-05	4.14E-04		70.15	30.65	29.36		SI
	Prupe.7G226000.1	Prupe.7G226000	8.9	-1.3	0.3	-3.7	1.79E-04	3.57E-03		15.35	4.87	6.55		NO
	Prupe.4G125700.1	Prupe.4G125700	137.7	-1.3	0.3	-4.9	9.14E-07	5.52E-05		219.63	101.93	91.58		SI
	Prupe.1G183300.1	Prupe.1G183300	604.1	-1.3	0.4	-3.1	2.22E-03	2.24E-02		735.17	770.53	306.50		NO
	Prupe.7G087200.1	Prupe.7G087200	261.7	-1.3	0.4	-3.1	1.76E-03	1.90E-02		278.11	391.28	115.82		NO
	Prupe.6G165100.1	Prupe.6G165100	10.4	-1.3	0.4	-2.9	3.50E-03	3.11E-02		13.20	12.67	5.41		SI
	Prupe.6G103900.1	Prupe.6G103900	869.8	-1.3	0.2	-5.7	1.53E-08	2.04E-06		1234.98	862.33	511.98		SI
	Prupe.7G095600.1	Prupe.7G095600	18.8	-1.3	0.3	-4.8	1.63E-06	8.95E-05		31.59	11.82	13.10		NO
	Prupe.1G245600.1	Prupe.1G245600	34.0	-1.3	0.4	-3.6	3.85E-04	6.37E-03		56.21	22.47	23.18		NO
	Prupe.5G239000.1	Prupe.5G239000	123.7	-1.3	0.3	-3.7	2.09E-04	4.00E-03		127.18	191.42	52.45		NO
	Prupe.2G240800.1	Prupe.2G240800	1260.5	-1.3	0.4	-3.0	2.58E-03	2.51E-02		766.36	2701.40	313.63		NO
	Prupe.6G264800.1	Prupe.6G264800	77.6	-1.3	0.4	-3.6	3.50E-04	5.89E-03		97.93	94.62	40.18		SI
	Prupe.1G210500.1	Prupe.1G210500	30.6	-1.3	0.2	-5.9	3.36E-09	5.67E-07		47.09	25.37	19.23		SI
	Prupe.5G124100.1	Prupe.5G124100	9.0	-1.3	0.4	-3.7	1.85E-04	3.67E-03		13.37	8.38	5.31		SI
	Prupe.6G001100.1	Prupe.6G001100	23.8	-1.3	0.2	-6.1	1.05E-09	2.17E-07		29.85	29.19	12.36		SI
	Prupe.5G074500.1	Prupe.5G074500	18.5	-1.3	0.4	-3.1	1.69E-03	1.85E-02		29.39	14.03	11.94		SI
	Prupe.6G066100.1	Prupe.6G066100	441.6	-1.3	0.4	-3.2	1.36E-03	1.59E-02		601.52	483.56	239.76		SI
	Prupe.7G144900.1	Prupe.7G144900	38.1	-1.3	0.4	-3.4	7.52E-04	1.03E-02		46.38	49.39	18.42		NO
	Prupe.2G174100.1	Prupe.2G174100	254.1	-1.3	0.3	-4.0	7.20E-05	1.82E-03		398.11	207.45	156.88		SI
	Prupe.5G062000.1	Prupe.5G062000	816.4	-1.3	0.4	-3.4	6.89E-04	9.63E-03		1340.67	580.71	527.73		SI
	Prupe.3G062800.1	Prupe.3G062800	45.4	-1.3	0.4	-3.1	1.96E-03	2.06E-02		59.49	53.39	23.45		SI
	Prupe.8G223300.1	Prupe.8G223300	4.4	-1.4	0.5	-3.0	2.71E-03	2.60E-02		7.92	2.11	3.10		NO
	Prupe.6G303300.1	Prupe.6G303300	37.0	-1.4	0.5	-2.9	3.32E-03	3.01E-02		37.59	58.47	14.80		NO
	Prupe.3G132800.1	Prupe.3G132800	6.6	-1.4	0.5	-2.7	6.31E-03	4.65E-02		7.78	8.84	3.06		NO
	Prupe.3G234100.1	Prupe.3G234100	5.8	-1.4	0.4	-3.0	2.39E-03	2.38E-02		9.24	4.67	3.55		SI
	Prupe.4G122300.1	Prupe.4G122300	11.0	-1.4	0.5	-2.9	4.12E-03	3.48E-02		14.56	12.63	5.68		SI
	Prupe.6G072800.1	Prupe.6G072800	701.2	-1.4	0.4	-3.4	7.35E-04	1.01E-02		824.00	964.30	315.24		NO
	Prupe.6G036100.1	Prupe.6G036100	17.2	-1.4	0.4	-3.8	1.33E-04	2.91E-03		21.31	22.17	8.26		NO
	Prupe.4G116300.1	Prupe.4G116300	50.1	-1.4	0.4	-3.4	6.42E-04	9.16E-03		79.02	41.29	30.01		SI
	Prupe.1G419900.1	Prupe.1G419900	26.7	-1.4	0.3	-4.2	3.09E-05	9.15E-04		41.27	23.18	15.64		SI
	Prupe.1G450200.1	Prupe.1G450200	36.8	-1.4	0.5	-3.0	2.85E-03	2.70E-02		56.44	32.50	21.44		SI
	Prupe.8G210100.1	Prupe.8G210100	7.9	-1.4	0.4	-3.3	9.35E-04	1.21E-02		10.81	8.61	4.22		SI
	Prupe.7G205500.1	Prupe.7G205500	50.3	-1.4	0.5	-2.8	5.11E-03	4.03E-02		79.34	41.66	29.83		SI
	Prupe.7G178000.1	Prupe.7G178000	10.9	-1.4	0.4	-3.8	1.32E-04	2.90E-03		16.89	9.54	6.31		SI
	Prupe.1G031300.1	Prupe.1G031300	29.5	-1.4	0.3	-5.1	3.31E-07	2.57E-05		37.15	37.48	13.83		NO
	Prupe.6G224600.1	Prupe.6G224600	22.8	-1.4	0.5	-2.8	4.89E-03	3.92E-02		39.53	14.19	14.64		NO
	Prupe.7G058900.1	Prupe.7G058900	10.3	-1.4	0.4	-3.5	4.98E-04	7.61E-03		17.68	6.71	6.58		SI
	Prupe.3G256000.1	Prupe.3G256000	4.9	-1.4	0.5	-3.0	2.54E-03	2.47E-02		7.94	3.66	3.03		SI
	Prupe.7G070200.1	Prupe.7G070200	103.3	-1.4	0.2	-7.7	1.21E-14	1.40E-11		162.36	87.88	59.59		SI
	Prupe.3G272200.1	Prupe.3G272200	48.0	-1.5	0.5	-3.0	2.79E-03	2.66E-02		63.65	57.16	23.06		SI
	Prupe.4G229100.1	Prupe.4G229100	4.0	-1.5	0.5	-2.7	6.84E-03	4.91E-02		5.93	4.15	2.06		SI
	Prupe.1G172600.1	Prupe.1G172600	64.3	-1.5	0.3	-4.4	9.43E-06	3.67E-04		95.82	62.65	34.48		SI
	Prupe.3G055000.1	Prupe.3G055000	20.7	-1.5	0.5	-2.9	3.32E-03	3.00E-02		37.90	10.73	13.62		NO
	Prupe.2G022600.1	Prupe.2G022600	523.6	-1.5	0.4	-3.8	1.46E-04	3.11E-03		965.28	260.55	344.85		NO
	Prupe.1G190800.1	Prupe.1G190800	4.3	-1.5	0.5	-2.7	6.15E-03	4.60E-02		5.52	5.34	2.00		SI
	Prupe.1G036900.1	Prupe.1G036900	14.8	-1.5	0.5	-3.1	1.73E-03	1.87E-02		21.24	15.52	7.59		SI
	Prupe.6G346600.1	Prupe.6G346600	63.0	-1.5	0.5	-3.0	3.01E-03	2.80E-02		102.46	50.13	36.32		SI
	Prupe.8G232500.1	Prupe.8G232500	50.3	-1.5	0.2	-6.3	2.70E-10	7.27E-08		66.68	60.69	23.67		SI
	Prupe.3G194500.1	Prupe.3G194500	10.0	-1.5	0.5	-2.9	3.83E-03	3.30E-02		10.96	15.31	3.74		NO
	Prupe.1G503100.1	Prupe.1G503100	24.1	-1.5	0.5	-2.9	3.23E-03	2.94E-02		29.88	32.15	10.34		NO
	Prupe.3G235100.1	Prupe.3G235100	10.1	-1.5	0.5	-3.0	3.04E-03	2.81E-02		16.90	7.54	5.90		SI
	Prupe.6G015700.1	Prupe.6G015700	28.4	-1.5	0.3	-4.7	2.15E-06	1.12E-04		49.52	18.48	17.25		SI
	Prupe.5G218600.1	Prupe.5G218600	126.6	-1.5	0.3	-5.0	5.52E-07	3.70E-05		189.88	124.03	65.85		SI
	Prupe.1G441400.1	Prupe.1G441400	52.3	-1.5	0.2	-6.2	6.59E-10	1.49E-07		77.05	53.39	26.60		SI
	Prupe.1G419500.1	Prupe.1G419500	111.8	-1.5	0.4	-3.6	2.91E-04	5.18E-03		173.98	101.61	59.93		SI
	Prupe.5G193200.1	Prupe.5G193200	58.1	-1.5	0.5	-3.3	1.00E-03	1.26E-02		66.91	84.37	23.05		NO
	Prupe.1G183200.1	Prupe.1G183200	1109.8	-1.5	0.4	-3.9	1.15E-04	2.58E-03		1628.54	1143.31	557.54		SI
	Prupe.5G180800.1	Prupe.5G180800	7.4	-1.5	0.4	-4.2	2.61E-05	7.95E-04		11.01	7.45	3.73		SI
	Prupe.4G062700.1	Prupe.4G062700	12.3	-1.5	0.4	-3.6	3.57E-04	5.97E-03		19.83	10.30	6.83		SI
	Prupe.7G246500.1	Prupe.7G246500	51.5	-1.6	0.5	-3.2	1.29E-03	1.52E-02		64.55	68.00	22.07		NO
	Prupe.6G021700.1	Prupe.6G021700	21.1	-1.6	0.5	-3.0	2.67E-03	2.57E-02		28.69	24.84	9.85		SI
	Prupe.4G054300.1	Prupe.4G054300	49.8	-1.6	0.4	-3.5	4.41E-04	6.97E-03		80.78	41.05	27.44		SI
	Prupe.6G274600.1	Prupe.6G274600	4.4	-1.6	0.6	-2.7	7.01E-03	4.99E-02		6.35	4.60	2.20		SI
	Prupe.1G372200.1	Prupe.1G372200	108.3	-1.6	0.2	-10.0	1.23E-23	1.56E-19		163.31	106.04	55.47		SI
	Prupe.8G271100.1	Prupe.8G271100	77.9	-1.6	0.4	-4.5	8.21E-06	3.29E-04		135.97	51.58	46.06		SI
	Prupe.8G174800.1	Prupe.8G174800	44.6	-1.6	0.4	-3.6	2.91E-04	5.18E-03		57.94	56.40	19.40		SI
	Prupe.2G051500.1	Prupe.2G051500	4.7	-1.6	0.6	-2.8	5.50E-03	4.24E-02		8.72	2.23	3.02		NO
	Prupe.8G174900.1	Prupe.8G174900	195.8	-1.6	0.5	-3.1	1.89E-03	2.02E-02		137.37	404.52	45.57		NO
	Prupe.1G119800.1	Prupe.1G119800	26.1	-1.6	0.3	-5.1	2.93E-07	2.34E-05		36.23	30.24	11.88		SI
	Prupe.1G409800.1	Prupe.1G409800	25.8	-1.6	0.6	-2.7	6.20E-03	4.61E-02		31.30	35.73	10.32		NO
	Prupe.8G199300.1	Prupe.8G199300	13.8	-1.6	0.4	-4.3	1.40E-05	4.96E-04		20.46	14.42	6.64		SI
	Prupe.1G230400.1	Prupe.1G230400	10.9	-1.6	0.6	-2.8	5.24E-03	4.10E-02		12.38	16.31	4.11		NO
	Prupe.4G192500.1	Prupe.4G192500	6.4	-1.6	0.5	-3.2	1.22E-03	1.47E-02		8.96	7.37	3.01		SI
	Prupe.3G164800.1	Prupe.3G164800	5.9	-1.6	0.5	-3.4	5.74E-04	8.52E-03		8.35	6.63	2.76		SI
	Prupe.1G087800.1	Prupe.1G087800	54.6	-1.7	0.5	-3.4	6.83E-04	9.58E-03		64.29	78.96	20.42		NO
	Prupe.1G263100.1	Prupe.1G263100	16.3	-1.7	0.5	-3.6	2.84E-04	5.10E-03		28.71	10.98	9.07		SI
	Prupe.3G282700.1	Prupe.3G282700	22.0	-1.7	0.5	-3.1	2.26E-03	2.27E-02		30.53	25.81	9.61		SI
	Prupe.6G362300.1	Prupe.6G362300	4.1	-1.7	0.6	-2.8	5.60E-03	4.30E-02		8.06	1.90	2.45		NO
	Prupe.6G302100.1	Prupe.6G302100	25.2	-1.7	0.5	-3.5	3.87E-04	6.37E-03		14.04	57.16	4.41		NO
	Prupe.1G294500.1	Prupe.1G294500	12.8	-1.7	0.6	-2.8	5.46E-03	4.22E-02		13.04	21.18	4.07		NO
	Prupe.1G334000.1	Prupe.1G334000	846.5	-1.7	0.4	-3.9	9.97E-05	2.30E-03		1169.79	1003.45	366.16		SI
	Prupe.7G094400.1	Prupe.7G094400	18.9	-1.7	0.5	-3.6	3.11E-04	5.47E-03		36.31	9.35	11.16		NO
	Prupe.3G019900.1	Prupe.3G019900	3.0	-1.7	0.6	-2.7	6.51E-03	4.74E-02		4.91	2.57	1.52		SI
	Prupe.2G194200.1	Prupe.2G194200	34.1	-1.7	0.5	-3.6	2.80E-04	5.03E-03		67.32	14.46	20.41		NO
	Prupe.8G041200.1	Prupe.8G041200	152.9	-1.8	0.5	-3.5	4.50E-04	7.08E-03		277.32	99.27	82.20		SI
	Prupe.7G196600.1	Prupe.7G196600	12.9	-1.8	0.5	-3.6	2.89E-04	5.17E-03		16.81	17.08	4.92		NO
	Prupe.2G205900.1	Prupe.2G205900	39.5	-1.8	0.5	-3.3	8.26E-04	1.10E-02		65.58	33.58	19.36		SI
	Prupe.5G011500.1	Prupe.5G011500	7.3	-1.8	0.6	-2.8	5.90E-03	4.47E-02		8.74	10.54	2.55		NO
	Prupe.3G275500.1	Prupe.3G275500	46.3	-1.8	0.4	-4.1	4.74E-05	1.29E-03		68.16	50.66	20.02		SI
	Prupe.6G021100.1	Prupe.6G021100	29.9	-1.8	0.6	-2.9	3.42E-03	3.06E-02		43.56	33.61	12.61		SI
	Prupe.6G049800.1	Prupe.6G049800	4.6	-1.8	0.6	-3.2	1.19E-03	1.44E-02		8.72	2.58	2.53		SI
	Prupe.1G383900.1	Prupe.1G383900	4.7	-1.8	0.7	-2.7	6.88E-03	4.94E-02		7.15	4.94	2.14		SI
	Prupe.2G207200.1	Prupe.2G207200	46.6	-1.8	0.6	-2.9	4.14E-03	3.49E-02		51.62	73.28	14.83		NO
	Prupe.3G131700.1	Prupe.3G131700	8.4	-1.8	0.5	-3.5	4.55E-04	7.13E-03		15.15	5.90	4.31		SI
	Prupe.1G268600.1	Prupe.1G268600	20.1	-1.8	0.3	-6.3	2.90E-10	7.66E-08		26.62	26.21	7.58		SI
	Prupe.2G232200.1	Prupe.2G232200	12.8	-1.8	0.6	-2.9	3.34E-03	3.02E-02		21.96	10.39	6.11		SI
	Prupe.2G282100.1	Prupe.2G282100	128.3	-1.9	0.6	-2.9	3.52E-03	3.12E-02		200.29	129.16	55.37		SI
	Prupe.6G066900.1	Prupe.6G066900	7.6	-1.9	0.5	-3.5	4.08E-04	6.56E-03		14.83	3.73	4.16		NO
	Prupe.1G075900.1	Prupe.1G075900	170.8	-1.9	0.6	-2.9	3.54E-03	3.12E-02		246.47	198.91	67.00		SI
	Prupe.1G359300.1	Prupe.1G359300	29.2	-1.9	0.5	-3.8	1.53E-04	3.23E-03		56.48	15.57	15.43		SI
	Prupe.3G072100.1	Prupe.3G072100	9.0	-1.9	0.7	-2.8	5.86E-03	4.45E-02		17.21	5.05	4.61		SI
	Prupe.5G123800.1	Prupe.5G123800	536.3	-1.9	0.6	-2.9	3.31E-03	2.99E-02		509.34	962.47	136.98		NO
	Prupe.4G049600.1	Prupe.4G049600	139.0	-1.9	0.6	-3.1	1.92E-03	2.03E-02		312.18	21.11	83.64		NO
	Prupe.1G310900.1	Prupe.1G310900	29.7	-1.9	0.5	-3.6	3.57E-04	5.97E-03		66.24	5.07	17.79		NO
	Prupe.6G324400.1	Prupe.6G324400	6.7	-1.9	0.6	-3.4	7.56E-04	1.03E-02		12.17	4.72	3.18		SI
	Prupe.8G162800.1	Prupe.8G162800	14.9	-1.9	0.4	-4.3	1.40E-05	4.96E-04		30.43	6.27	8.05		NO
	Prupe.5G096900.1	Prupe.5G096900	3.3	-1.9	0.7	-2.9	3.37E-03	3.04E-02		4.71	4.09	1.22		SI
	Prupe.1G255000.1	Prupe.1G255000	802.4	-2.0	0.5	-4.3	1.63E-05	5.53E-04		1228.80	862.69	315.84		SI
	Prupe.1G140400.1	Prupe.1G140400	5.9	-2.0	0.7	-2.8	4.79E-03	3.86E-02		5.92	10.29	1.58		NO
	Prupe.7G067100.1	Prupe.7G067100	28.8	-2.0	0.6	-3.2	1.30E-03	1.53E-02		54.40	18.10	13.88		SI
	Prupe.2G051000.1	Prupe.2G051000	35.1	-2.0	0.6	-3.4	7.06E-04	9.79E-03		68.43	19.60	17.37		SI
	Prupe.7G114600.1	Prupe.7G114600	11.2	-2.0	0.6	-3.1	2.19E-03	2.22E-02		11.88	18.60	3.05		NO
	Prupe.1G184400.1	Prupe.1G184400	16.2	-2.0	0.6	-3.3	8.22E-04	1.09E-02		24.80	17.45	6.30		SI
	Prupe.5G114100.1	Prupe.5G114100	3.0	-2.0	0.7	-2.9	3.42E-03	3.06E-02		4.48	3.41	1.16		SI
	Prupe.6G139800.1	Prupe.6G139800	510.2	-2.0	0.5	-3.7	2.25E-04	4.23E-03		931.79	367.84	231.12		SI
	Prupe.1G520900.1	Prupe.1G520900	2.8	-2.0	0.7	-3.0	2.48E-03	2.43E-02		5.61	1.42	1.34		SI
	Prupe.4G044300.1	Prupe.4G044300	21.0	-2.0	0.6	-3.7	2.11E-04	4.02E-03		28.55	27.51	6.86		SI
	Prupe.5G069300.1	Prupe.5G069300	5.5	-2.1	0.5	-4.0	5.42E-05	1.44E-03		7.84	6.66	1.90		SI
	Prupe.3G157100.1	Prupe.3G157100	137.9	-2.1	0.5	-4.5	5.97E-06	2.51E-04		188.82	179.89	44.85		SI
	Prupe.1G089800.1	Prupe.1G089800	7.1	-2.1	0.8	-2.7	7.00E-03	4.99E-02		7.47	12.16	1.80		NO
	Prupe.1G181000.1	Prupe.1G181000	3.4	-2.1	0.7	-3.2	1.38E-03	1.60E-02		4.73	4.19	1.17		SI
	Prupe.6G139300.1	Prupe.6G139300	92.6	-2.1	0.6	-3.5	4.77E-04	7.40E-03		178.39	57.53	41.81		SI
	Prupe.7G257100.1	Prupe.7G257100	15.5	-2.1	0.5	-4.4	1.12E-05	4.21E-04		30.04	9.19	7.12		SI
	Prupe.7G003600.1	Prupe.7G003600	39.7	-2.1	0.5	-4.5	7.89E-06	3.19E-04		74.46	27.05	17.50		SI
	Prupe.6G313100.1	Prupe.6G313100	8.3	-2.1	0.5	-4.4	1.15E-05	4.26E-04		11.46	10.81	2.62		SI
	Prupe.6G364800.1	Prupe.6G364800	3.7	-2.1	0.8	-2.7	6.90E-03	4.94E-02		3.79	6.52	0.90		NO
	Prupe.6G153400.1	Prupe.6G153400	386.3	-2.1	0.5	-4.1	4.51E-05	1.25E-03		610.81	408.08	140.10		SI
	Prupe.1G152000.1	Prupe.1G152000	49.4	-2.1	0.7	-3.3	1.12E-03	1.38E-02		110.18	13.26	24.89		NO
	Prupe.8G160100.1	Prupe.8G160100	2.5	-2.1	0.7	-3.1	1.69E-03	1.85E-02		5.46	0.94	1.20		NO
	Prupe.3G053400.1	Prupe.3G053400	75.5	-2.2	0.7	-3.2	1.60E-03	1.78E-02		126.89	71.28	28.47		SI
	Prupe.4G205100.1	Prupe.4G205100	20.3	-2.2	0.6	-3.8	1.48E-04	3.15E-03		40.30	11.76	8.98		SI
	Prupe.6G153300.1	Prupe.6G153300	115.8	-2.2	0.6	-3.9	8.96E-05	2.14E-03		180.46	127.35	39.55		SI
	Prupe.6G322000.1	Prupe.6G322000	10.1	-2.2	0.7	-3.0	2.67E-03	2.57E-02		15.93	10.82	3.44		SI
	Prupe.8G250000.1	Prupe.8G250000	19.4	-2.2	0.7	-3.3	8.52E-04	1.13E-02		24.81	28.08	5.38		NO
	Prupe.7G194400.1	Prupe.7G194400	159.4	-2.2	0.8	-2.9	3.55E-03	3.13E-02		231.69	196.97	49.63		SI
	Prupe.1G063200.1	Prupe.1G063200	4.5	-2.2	0.8	-2.8	5.65E-03	4.34E-02		6.71	5.16	1.50		SI
	Prupe.4G048200.1	Prupe.4G048200	39.7	-2.3	0.5	-4.7	3.00E-06	1.48E-04		79.02	23.47	16.58		SI
	Prupe.3G184000.1	Prupe.3G184000	122.2	-2.3	0.6	-3.7	1.84E-04	3.66E-03		203.02	122.86	40.84		SI
	Prupe.2G006200.1	Prupe.2G006200	10.9	-2.3	0.8	-2.8	5.15E-03	4.04E-02		4.89	26.82	0.98		NO
	Prupe.1G387500.1	Prupe.1G387500	6.3	-2.4	0.9	-2.8	5.17E-03	4.05E-02		14.15	2.16	2.68		NO
	Prupe.6G058900.1	Prupe.6G058900	19.7	-2.4	0.4	-5.5	3.86E-08	4.29E-06		35.08	17.30	6.84		SI
	Prupe.1G123100.1	Prupe.1G123100	70.2	-2.4	0.7	-3.4	6.34E-04	9.10E-03		141.50	42.24	26.84		SI
	Prupe.1G387100.1	Prupe.1G387100	16.6	-2.4	0.8	-3.0	2.75E-03	2.63E-02		39.46	2.75	7.48		NO
	Prupe.1G190900.1	Prupe.1G190900	2.3	-2.4	0.8	-3.1	2.25E-03	2.26E-02		3.88	2.34	0.75		SI
	Prupe.1G422400.1	Prupe.1G422400	28.4	-2.4	0.6	-4.3	1.45E-05	5.09E-04		33.30	45.61	6.27		NO
	Prupe.1G089900.1	Prupe.1G089900	1.4	-2.4	0.9	-2.8	4.77E-03	3.84E-02		2.16	1.60	0.37		SI
	Prupe.7G256800.1	Prupe.7G256800	4.7	-2.4	0.6	-4.0	5.83E-05	1.53E-03		6.66	6.09	1.27		SI
	Prupe.1G540600.1	Prupe.1G540600	29.6	-2.4	0.5	-5.3	1.02E-07	9.29E-06		67.36	8.72	12.67		NO
	Prupe.6G066000.1	Prupe.6G066000	1.9	-2.4	0.8	-2.9	3.45E-03	3.08E-02		2.76	2.35	0.53		SI
	Prupe.6G020800.1	Prupe.6G020800	5.3	-2.5	0.8	-3.0	2.58E-03	2.51E-02		8.65	5.79	1.53		SI
	Prupe.8G051700.1	Prupe.8G051700	14.2	-2.5	0.8	-3.2	1.26E-03	1.50E-02		9.37	31.64	1.61		NO
	Prupe.4G245500.1	Prupe.4G245500	8.0	-2.5	0.9	-2.8	5.42E-03	4.19E-02		14.36	7.16	2.49		SI
	Prupe.1G182200.1	Prupe.1G182200	536.2	-2.5	0.5	-5.4	5.49E-08	5.60E-06		985.44	450.60	172.53		SI
	Prupe.1G083300.1	Prupe.1G083300	2.2	-2.5	0.9	-2.8	4.44E-03	3.68E-02		1.84	4.42	0.25		NO
	Prupe.I004200.1	Prupe.I004200	4.9	-2.5	0.9	-2.8	5.45E-03	4.21E-02		4.93	8.83	0.82		NO
	Prupe.7G173300.1	Prupe.7G173300	2.9	-2.6	0.9	-2.9	3.50E-03	3.11E-02		3.68	4.41	0.63		NO
	Prupe.5G170700.1	Prupe.5G170700	1.2	-2.6	0.9	-3.0	3.04E-03	2.81E-02		1.89	1.62	0.23		SI
	Prupe.1G172400.1	Prupe.1G172400	2.4	-2.6	0.7	-3.5	3.97E-04	6.46E-03		3.69	2.74	0.62		SI
	Prupe.1G387000.1	Prupe.1G387000	3.5	-2.7	0.8	-3.5	4.98E-04	7.61E-03		6.23	3.19	0.93		SI
	Prupe.2G265000.1	Prupe.2G265000	39.3	-2.8	0.8	-3.7	2.56E-04	4.72E-03		87.15	18.16	12.50		SI
	Prupe.6G295100.1	Prupe.6G295100	50.0	-2.8	0.6	-4.8	1.50E-06	8.45E-05		118.59	14.83	16.59		NO
	Prupe.8G105000.1	Prupe.8G105000	2.0	-2.9	1.0	-3.0	2.66E-03	2.56E-02		2.35	3.46	0.22		NO
	Prupe.6G233400.1	Prupe.6G233400	33.1	-2.9	0.7	-4.4	1.27E-05	4.59E-04		59.79	31.27	8.25		SI
	Prupe.6G166000.1	Prupe.6G166000	8.0	-2.9	0.9	-3.2	1.32E-03	1.55E-02		7.64	15.43	1.07		NO
	Prupe.1G074400.1	Prupe.1G074400	52.4	-3.0	0.9	-3.3	1.07E-03	1.32E-02		90.69	54.99	11.57		SI
	Prupe.5G037900.1	Prupe.5G037900	1.4	-3.0	0.9	-3.4	6.07E-04	8.83E-03		2.57	1.32	0.28		SI
	Prupe.1G183400.1	Prupe.1G183400	2.0	-3.0	1.1	-2.8	5.05E-03	4.01E-02		2.09	3.73	0.15		NO
	Prupe.8G112700.1	Prupe.8G112700	2.4	-3.0	0.8	-3.7	1.79E-04	3.57E-03		3.27	3.59	0.34		NO
	Prupe.1G038000.1	Prupe.1G038000	126.9	-3.1	0.7	-4.7	3.25E-06	1.59E-04		112.44	255.29	12.88		NO
	Prupe.1G074100.1	Prupe.1G074100	1.4	-3.3	0.9	-3.8	1.46E-04	3.11E-03		3.11	0.98	0.24		SI
	Prupe.5G123500.1	Prupe.5G123500	7.8	-3.3	1.1	-3.1	1.94E-03	2.05E-02		14.62	7.21	1.50		SI
	Prupe.1G185400.1	Prupe.1G185400	1.8	-3.3	0.9	-3.8	1.44E-04	3.11E-03		3.21	1.94	0.27		SI
	Prupe.1G502400.1	Prupe.1G502400	1.4	-3.4	0.8	-4.0	6.74E-05	1.72E-03		3.33	0.72	0.27		SI
	Prupe.8G257600.1	Prupe.8G257600	2.6	-3.6	1.0	-3.7	1.78E-04	3.57E-03		4.76	2.65	0.35		SI
	Prupe.1G183500.1	Prupe.1G183500	17.5	-3.6	0.9	-3.9	9.10E-05	2.16E-03		26.25	24.04	2.21		SI
	Prupe.7G089000.1	Prupe.7G089000	1.6	-4.0	1.2	-3.3	8.15E-04	1.09E-02		4.20	0.34	0.12		SI
	Prupe.6G243800.1	Prupe.6G243800	4.5	-4.0	1.3	-3.0	2.32E-03	2.31E-02		4.16	9.16	0.13		NO
	Prupe.6G020700.1	Prupe.6G020700	7.7	-5.5	1.2	-4.5	7.23E-06	2.97E-04		11.61	11.52	0.12		SI
	Prupe.6G226600.1	Prupe.6G226600	5.7	-5.6	1.8	-3.1	1.90E-03	2.03E-02		9.79	7.39	0.00		SI
	Prupe.4G109600.1	Prupe.4G109600	10.7	-5.8	1.5	-3.8	1.45E-04	3.11E-03		13.90	18.09	0.11		NO
